# Supplementary material for: Meta-analysis of the clinical and immunopathological characteristics and treatment outcomes in epidermolysis bullosa acquisita patients
Source: Orphanet J Rare Dis. 2018 Sep 4;13:153. doi: 10.1186/s13023-018-0896-1 (PMC6122731; doi:10.1186/s13023-018-0896-1)
Supplement: Supplementary file 1 — Raw data. (XLSX 91 kb) [file 13023_2018_896_MOESM1_ESM.xlsx]

## Sheet: List of abbreviations
Year	Reference	Age	Gender	Inflam / non Inflam	Ethnic background	ocular lesions	oral mucosal lesions	esophagus	trachea or larynx	anal	genital	mucosal involvement	Associated disease	DRB1	DQB1	DIF: Ig	DIF: C3	DIF: pattern	diagnosis by	circ aAb	Treatment 1	Outcome 1	Treatment 2	Outcome 2	Remarks
Indicates the calendar year of publication	PMID of publication	Age in years	f: female / m: male	inflam: inflammatory EBA / mb: mechano-bullous EBA / both: inflam and mb	Indicates Ethic background	indicates presence (yes) of absence (no) thereof	indicates presence (yes) of absence (no) thereof	indicates presence (yes) of absence (no) thereof	indicates presence (yes) of absence (no) thereof	indicates presence (yes) of absence (no) thereof	indicates presence (yes) of absence (no) thereof	indicates presence (yes) of absence (no) thereof - cumulativly for ocular, oral mucosa, esophagus, trachea, anal or genital lesions	Tb: tuberculosis / Hep C: hepatitis C / CD: Crohns Disease / CAD: coronary artery disease / RA: rheumatoid arthritis / UC: ulcerative colitis / AIBD: autoimmune bullous dermatoses / SLE: systemic lupus / ITP: idiopathic thrombocytopenia / COPD: chronic obstructive lung disease	Indicates HLA	Indicates HLA	Indicates which Ig subclas was detected by direct IF microscopy	pos: DIF for C3 was positive / neg: DIF for C3 was negative,	u: u-serrated pattern / n: n-serrated pattern	ELISA: Any technique to detect circulating anti-COL7 antibodies / EM: (immuno)-electron microscopy / pattern: u-serrated pattern detected	Indicates which Ig subclas was detected by any method	IVIG: intravenous immunoglobulins / RTX: rituximab / AZA: azathioprine / ECP: extracorporal photopherisis / CPA: cyclophosphamide / MTX: methotrexate / CSA: cycosporine / MFM: Mycophenolate / IA: immunoadsorbtion or plasmapheresis	CR: complete response / PR: partial remission / on: on treatment / off: off treatment	see treatment 1	see outcome 1	ANA: anti-nuclar antibodies / +: positive / -: negative
For all: empty box, indicates that no data was provided

## Sheet: Data
Year	Reference	Age	Gender	Inflam / non Inflam	Ethnic basianckground	ocular lesions	oral mucosal lesions	esophagus	trachea or larynx	anal	genital	mocosal involvement	Associated disease	DRB1	DQB1	DIF: Ig	DIF: C3	DIF: pattern	diagnosis by	circ aAb	Treatment 1	Outcome 1	Treatment 2	Outcome 2	Remarks
2016	27293257	10	f	both			yes					yes	-			IgG	pos		ELISA		steroid, dapsone	CR
2016	26303980	52	m	inflam			yes					yes	cancer			IgG	pos		pattern		steroid, dapsone	no response			Treatment of thyroid cancer led to rapid diseses improovement under same therapy
2016	26303980												-			IgG	pos		ELISA
2016	26303980												-			IgG	pos		ELISA
2016	26947449												-			IgG	pos		ELISA
2016	26947449												-			IgG	pos		ELISA
2016	26947449												-			IgG	pos		EM
2016	26947449												-			IgG	pos		EM
2016	26947449												-			IgG	pos		EM
2016	26947449												-			IgG	pos		EM
2016	26947449												-			IgG	pos		EM
2016	26947449												-			IgG	pos		EM
2016	26947449												-			IgG	pos		EM
2016	26947449												-			IgG	pos		EM
2016	26947449												-			IgG	pos		EM
2016	26947449												-			IgG	pos		EM
2016	26947449												-			IgG	pos		EM
2016	26947449												-			IgG	pos		EM
2016	26947449												-			IgG	pos		EM
2016	26947449												-			IgG	pos		EM
2016	26947449												-			IgG	pos		EM
2016	26947449												-			IgG	pos		EM
2016	26947449												-			IgG	pos		EM
2016	26947449												-			IgG	pos		EM
2016	26947449												-			IgG	pos		EM
2016	26947449												-			IgG	pos		EM
2016	26947449												-			IgG	pos		EM
2016	26947449												-			IgG	pos		EM
2016	26947449												-			IgG	pos		EM
2016	26947449												-			IgG	pos		EM
2016	26947449												-			IgG	pos		EM
2016	26947449												-			IgG	pos		EM
2016	26947449												-			IgG	pos		EM
2016	26947449												-			IgG	pos		EM
2016	26947449												-			IgG	pos		EM
2016	26947449												-			IgG	pos		EM
2016	26947449												-			IgG	pos		EM
2016	26947449												-			IgG	pos		EM
2016	26947449												-			IgG	pos		EM
2016	26947449												-			IgG	pos		EM
2016	26947449												-			IgG	pos		EM
2016	26947449												-			IgG	pos		EM
2016	26947449												-			IgG	pos		EM
2016	26947449												-			IgG	pos		EM
2016	26947449												-			IgG	pos		EM
2016	26947449												-			IgG	pos		EM
2016	26947449												-			IgG	pos		EM
2016	26947449												-			IgG	pos		EM
2016	26947449												-			IgG	pos		EM
2016	26947449												-			IgG	pos		EM
2016	26947449												-			IgG	pos		EM
2016	26947449												-			IgG	pos		EM
2016	26947449												-			IgG	pos		EM
2016	26947449												-			IgG	pos		EM
2016	26947449												-			IgG	pos		EM
2016	26947449												-			IgG	pos		EM
2016	26947449												-			IgG	pos		EM
2016	26947449												-			IgG	pos		EM
2016	26947449												-			IgG	pos		EM
2016	26947449												-			IgG	pos		EM
2016	26947449												-			IgG	pos		EM
2016	26947449												-			IgG	pos		EM
2016	26947449												-			IgG	pos		EM
2016	26947449												-			IgG	pos		EM
2016	26947449												-			IgG	pos		EM
2016	26947449												-			IgG	pos		EM
2016	26947449												-			IgG	pos		EM
2016	26947449												-			IgG	pos		EM
2016	26947449												-			IgG	pos		EM
2016	26947449												-			IgG	pos		EM
2016	26947449												-			IgG	pos		EM
2016	26947449												-			IgG	pos		EM
2016	26947449												-			IgG	pos		EM
2016	26947449												-			IgA			EM
2016	26947449												-			IgA			EM
2016	26947449												-			IgA			EM
2016	26947449												-			IgM			EM
2016	26947449												-			IgM			EM
2016	26947449												-			IgM			EM
2016	27247994	62	m		asian		yes					yes	-			IgG			ELISA	IgG
2016	27247994	66	m		asian		yes					yes	-			IgG	pos		ELISA	IgG
2016	27247994	71	f	mb	asian		yes					yes	-			IgG	pos		ELISA	IgG	steroid	PR
2016	27247994	72	f		asian		yes					yes	-			IgG			ELISA	IgG
2016	27247994	29	f		asian								-			IgG	pos		ELISA	IgG
2016	27247994	49	m	inflam	asian		yes					yes	-			IgG, IgA	pos		ELISA	IgG	steroid, dapsone	PR
2016	27247994	75	m	inflam	asian		yes					yes	-			IgG, IgA			ELISA	IgG	steroid	CR
2016	27247994	4	f		asian		yes					yes	-			IgG	pos		ELISA	IgG
2016	27247994	22	m		asian		yes					yes	-			IgG	pos		ELISA	IgG
2016	27247994	85	m		asian								-			IgG	pos		ELISA	IgG
2016	27247994	52	f	inflam	asian		yes					yes	-			igG			ELISA	IgG
2016	27247994	64	f		asian		yes					yes	-			IgG	pos		ELISA	IgG	steroid	PR
2016	27247994	40	m		asian		yes					yes	-			IgG	pos		ELISA	IgG	steroid, dapsone	no response
2016	27247994	68	m	mb	asian		yes					yes	-			igG			ELISA	IgG
2016	27247994	55	f	mb	asian								-			IgG	pos		ELISA	IgG
2016	27247994	71	m		asian								-			IgG			ELISA	IgG	steroid	no response
2016	27247994	58	f		asian		yes					yes	-			IgG	pos		ELISA	IgG
2016	27247994	6	m		asian								-			IgG	pos		ELISA	IgG
2016	27247994	54	m	mb	asian		yes					yes	-			IgG	pos		ELISA	IgG
2016	27247994	74	m		asian								-			IgG	pos		ELISA	IgG	steroid, cyclophosphamide	no response
2016	27247994	72	f		asian		yes					yes	-			IgG	pos		ELISA	IgG
2016	27247994	57	f		asian		yes					yes	-			IgG	pos		ELISA	IgG	steroid	no response
2016	27247994	51	m		asian								-			IgG	pos		ELISA	IgG
2016	27247994	24	m		asian	yes	yes					yes	-			IgG			ELISA	IgG
2016	27247994	26	m		asian								-			IgG	pos		ELISA	IgG	steroid	no response
2016	27247994	65	f		asian		yes					yes	-			IgG	pos		ELISA	IgG	steroid	no response
2016	27247994	72	f		asian		yes					yes	-			IgG	pos		ELISA	IgG	steroid	CR
2016	27247994	49	m		asian								-			IgG	pos		ELISA	IgG
2016	27247994	60	m		asian		yes					yes	-			IgG	pos		ELISA	IgG	steroid, colchicine	no response
2016	27247994	80	f		asian		yes					yes	-			IgG, IgA	pos		ELISA	IgG
2016	27247994	89	m		asian		yes					yes	-			IgG	pos		ELISA	IgG	steroid	no response
2016	27247994	56	m		asian								-			IgG	pos		ELISA	IgG	steroid, minocycline, nicotinamide	no response
2016	27247994	57	m		asian		yes					yes	-			IgG	pos		ELISA	IgG
2016	27247994	59	m		asian		yes					yes	-			IgG			ELISA	IgG	steroid	no response
2016	27247994	31	m		asian								-			IgG	pos		ELISA	iIgG
2016	27247994	50	f		asian		yes					yes	-			IgG	pos		ELISA	IgG
2016	27247994	76	m		asian		yes					yes	-			IgG	pos		ELISA	IgG	steroid	no response
2016	27247994	49	f		asian		yes					yes	-			IgG	pos		ELISA	IgG
2016	27247994	67	m		asian		yes					yes	-			IgG	pos		ELISA	IgG
2016	27247994	82	m		asian		yes					yes	-			IgG	pos		ELISA	IgG
2016	27247994	70	m		asian		yes				yes	yes	-			IgG	pos		ELISA	IgG
2016	27247994	59	f		asian		yes					yes	-			IgG	pos		ELISA	IgG	steroid	no response
2016	27247994	61	f		asian		yes					yes	-			IgG			ELISA	IgG	steroid, dapsone	CR
2016	27247994	69	m	inflam	asian								-			IgG	pos		ELISA		cyclophosphamide	no response
2016	27247994	48	m	inflam	asian		yes					yes	Psoriasis			IgG	pos		ELISA	IgG
2016	27247994	34	f		asian		yes					yes	-			IgG	pos		ELISA	IgG	steroid	no response
2016	27247994	51	f		asian		yes				yes	yes	-			IgG	pos		ELISA	IgG
2016	27247994	79	f		asian								-			IgG	pos		ELISA	IgG
2016	27247994	23	f		asian								-			IgG	pos		ELISA	IgG
2016	27247994	74	m		asian	yes	yes				yes	yes	-			IgG	pos		ELISA
2016	27247994	75	f	inflam	asian		yes					yes	-			IgG	pos		ELISA	IgG	steroid	no response
2016	27247994	73	m		asian								-			IgG	pos		ELISA	IgG	steroid	no response
2016	27247994	55	f		asian								-			IgG	pos		ELISA	IgG	steroid	no response
2016	27247994	58	f		asian		yes					yes	-			IgG	pos		ELISA	IgG
2016	27247994	66	f		asian	yes	yes				yes	yes	-			IgG	pos		ELISA	IgG	steroid	no response
2016	27247994	28	m		asian								-			IgG, IgA	pos		ELISA	IgG	steroid	CR
2016	27247994	69	m		asian								-			IgG, IgA			ELISA	IgG	steroid	no response
2016	27247994	71	f		asian		yes					yes	-			IgG, IgA	pos		ELISA	IgG
2016	27247994	25	f		asian		yes					yes	-			IgG	pos		ELISA	IgG
2016	27247994	61	f	inflam	asian								-			IgG	pos		ELISA	IgG	steroid	CR
2016	27247994	74	f		asian								-			IgG			ELISA	IgG
2016	27247994	60	f		asian								-			IgG	pos		ELISA	IgG
2016	27247994	73	m		asian								-			IgG	pos		ELISA	IgG
2016	27247994	44	m		asian		yes					yes	-			IgG	pos		ELISA	IgG	steroid	no response
2016	27247994	64	m		asian		yes					yes	-			IgG	pos		ELISA	igG
2016	27247994	59	f	inflam	asian		yes					yes	-			IgG	pos		ELISA	IgG
2016	27247994	56	f		asian								-			IgG			ELISA	IgG	steroid	no response
2016	27247994	33	f		asian		yes					yes	-			IgG	pos		ELISA	IgG	steroid	no response
2016	27247994	69	m		asian								-			IgG, IgA	pos		ELISA	IgG	minocycline, nicotinamide	no response
2016	27247994	70	m	inflam	asian		yes					yes	-			IgG			ELISA	IgG
2016	27247994	55	m	inflam	asian		yes					yes	-			IgG	pos		ELISA	IgG	steroid	CR
2016	27247994	47	m		asian		yes					yes	-			IgG	pos		ELISA	IgG	steroid	no response
2016	27247994	70	m		asian		yes					yes	-			IgG	pos		ELISA	IgG	steroid, AZA	no response
2016	27247994	80	m	inflam	asian								-			IgG			ELISA	IgG	steroid	no response
2016	27247994	47	f		asian								-			IgG			ELISA	IgG
2016	27247994	60	f		asian								-			IgG			ELISA	IgG
2016	27247994	35	f		asian						yes	yes	-			IgG, IgA	pos		ELISA	IgG
2016	27247994	52	m		asian		yes					yes	-			IgG			ELISA	IgG	steroid, dapsone	no response
2016	27247994	40	m		asian		yes				yes	yes	-			IgG, IgA	pos		ELISA	IgG
2016	27247994						yes					yes	-			IgG	pos		ELISA	IgG
2015	26163555	17	m	mb	white								CD			IgG	pos		ELISA		dapsone	no response
2015	25824338	5	f	inflam	white		yes			yes	yes	yes	Coeliac Disease			IgG, IgA			ELISA		steroid, dapsone	CR			In addition, gluten-free diet was introduced due to CD
2015	25785509	60	m	inflam	white								-			IgG	pos		ELISA		steroid	PR	steroid, MTX	CR
2015	24975454	62	m	mb				yes				yes	-			IgG	pos		ELISA	IgG
2015	24975454	54	m	inflam				yes				yes	-			IgG	pos		ELISA	IgG
2015	24975454	47	f	inflam				yes				yes	-			IgG	pos		ELISA	IgG
2014	25260302	67	m	inflam	white	yes		yes				yes	-			IgG, IgA	pos		ELISA	IgG	steroid	no response	steroid, dapsone	PR
2014	24975454	62	m	mb	asian			yes				yes	-			IgG	pos		ELISA	IgG
2014	24975454	54	m	inflam	asian			yes				yes	-			IgG	pos		ELISA	IgG
2014	24975454	47	f	inflam	asian			yes				yes	-			IgG	pos		ELISA	IgG
2014	24890437	73	m	mb	white								cancer, Hep C, diabetes, copd			IgG, IgM	pos		ELISA	IgG	colchicine	CR
2014	24890437	72	f	mb	white	yes	yes					yes	-			IgG	pos		Immunomapping	IgG
2014	24890437	32	f	inflam	hispasiannic		yes		yes		yes	yes	cancer, anaemia, COPD			IgG, IgA	pos		ELISA	IgG, IgA					ANA+
2014	24890437	64	f	inflam	white		yes				yes	yes	cancer, COPD, lichen planus			IgG	pos		ELISA	IgG					ANA+
2014	24890437	28	m	inflam	white	yes	yes					yes	thyroditis, CD			IgG, IgA	pos	u	pattern	IgG
2014	24890437	75	f	mb	white	yes	yes					yes	diabetes			IgG	pos		ELISA	IgG
2014	24890437	19	f	inflam	white		yes					yes	RA, UC			IgG, IgA, IgM	pos		ELISA	IgG, IgA					ANA+
2014	24890437	34	m	inflam	white								UC			IgG	pos		ELISA	IgG
2014	24890437	59	m	both	white		yes					yes	Hep C			IgG		u	pattern
2014	24890437	52	m	mb	white		yes				yes	yes	Depression			IgG	pos		Immunomapping
2014	24890437	33	m	both	white		yes					yes	UC			IgG	pos		ELISA	IgG
2014	24577587	71	f	inflam	asian		yes					yes	-			IgG	pos	u	ELISA	IgG	steroid	no response	steroid, CSAe, minocycline	PR - on	ANA-
2014	24321031												-			IgG			ELISA	IgG
2014	24321031												-			IgG			ELISA	IgG
2014	24321031												-			IgG			ELISA	IgG
2014	24321031												-			IgG			ELISA	IgG
2014	24321031												-			IgG			ELISA	IgG
2014	24321031												-			IgG			ELISA	IgG
2014	24321031												-			IgG			ELISA	IgG
2014	24321031												-			IgG			ELISA	IgG
2014	24321031												-			IgG			ELISA	IgG
2014	24321031												-			IgG			ELISA	IgG
2014	24321031												-			IgG			ELISA	IgG
2014	24321031												-			IgG			ELISA	IgG
2014	24321031												-			IgG			ELISA	IgG
2014	24321031												-			IgG			ELISA	IgG
2014	24321031												-			IgG			ELISA	IgG
2014	24321031												-			IgG			ELISA	IgG
2014	24321031												-			IgG			ELISA	IgG
2014	24321031												-			IgG			ELISA	IgG
2014	24321031												-			IgG			ELISA	IgG
2014	24321031												-			IgG			ELISA	IgG
2014	24321031												-			IgG			ELISA	IgG
2014	24321031												-			IgG			ELISA	IgG
2014	24321031												-			IgG			ELISA	IgG
2014	24321031												-			IgG			ELISA	IgG
2013	23895729	77	f	mb			yes					yes	diabetes			IgG	pos		ELISA	IgG	IVIG	CR - off
2013	23895729	74	m	mb								no	diabetes, cancer, Hep C,			IgG, IgM	pos		ELISA	IgG, IgA
2013	23895729	37	f	inflam			yes		yes		yes	yes	cancer,			IgG	pos		ELISA	IgG	steroid	PR - on	IVIG, steroid, colchicine	PR - on	ANA+
2013	23895729	34	m	inflam								no	UC			IgG, IgA	pos		ELISA	IgG
2013	23895729	26	f	inflam			yes					yes	asthma			IgG	pos		ELISA	IgG	steroid, dapsone, colchicine	PR -on			ANA+
2013	23895729	64	f	inflam			yes				yes	yes	neuritis, cancer, COPD,			IgG, IgM, IgA	pos		ELISA	IgG					ANA+
2013	23895729	19	f	inflam			yes	yes				yes	RA			IgG	pos		ELISA	IgG					ANA+
2013	23786529	34	m	mb			yes		yes			yes	-			IgG			ELISA	IgG	steroid, mycophenolate, IVIG, RTX	PR - on
2013	23768307	20	f	inflam	black		yes					yes	-			IgG, IgA, IgM	pos		ELISA	IgG	steroid, dapsone	no response	steroid, dapsone, colchicine IVIG	CR - on	ANA+
2013	23651052	71	f										-						ELISA		steroid, dapsone	no response	steroid, dapsone, IA, RTX	CR - on	Diagnosis was based on clinics, dermatohistology, direct immunofluorescence and serology.
2013	23442118	2	m	inflam	white		yes					yes	-			IgG	pos		ELISA	IgG	steroid	no response	steroid, IVIG, dapsone	PR - on
2013	24127822	27	f										-			IgG			ELISA	IgG	steroid, aza, colchicine	CR - on
2013	24127822	53	m										-			IgG			ELISA	IgG	steroid, CSA,	no response	steroid, aza, IA	CR - on
2013	24127822	63	f										-			IgG			ELISA	IgG	steroid, aza	CR - on
2012	22924407	34	m				yes					yes	-			IgA			ELISA	IgA
2012	22924407	71	f										-			IgA			ELISA	IgA
2012	22924407	35	f										-			IgA			ELISA	IgA
2012	22924407	62	f										-			IgA			ELISA	IgA
2012	22913489	68	f	mb								no	-						ELISA	IgG
2012	22913489	14	m	mb			yes				yes	yes	-						ELISA	IgG					DIF+, not statet which Ig
2012	22913489	25	f	mb		yes	yes				yes	yes	-						ELISA	IgG					DIF+, not statet which Ig
2012	22913489	50	m	mb								no	-						ELISA	IgG					DIF+, not statet which Ig
2012	22913489	61	m	mb								no	-						ELISA	IgG					DIF+, not statet which Ig
2012	22913489	66	f	inflam			yes					yes	-						ELISA	IgG					DIF+, not statet which Ig
2012	22913489	72	f	inflam			yes					yes	-						ELISA	IgG					DIF+, not statet which Ig
2012	22913489	94	f	inflam			yes				yes	yes	-						ELISA	IgG					DIF+, not statet which Ig
2012	22913489	45	f	inflam			yes					yes	-						ELISA	IgG					DIF+, not statet which Ig
2012	22913489	70	f	inflam			yes					yes	-						ELISA	IgG					DIF+, not statet which Ig
2012	22913489	81	m	inflam								no	-						ELISA	IgG					DIF+, not statet which Ig
2012	22913489	32	f	inflam			yes		yes			yes	-						ELISA	IgG					DIF+, not statet which Ig
2012	22913489	36	m	inflam			yes		yes			yes	-						ELISA	IgG					DIF+, not statet which Ig
2012	22731917	73	f	inflam			yes					yes	-			IgG			ELISA	IgG
2012	22731917	67	f	inflam			yes					yes	-			IgG			ELISA	IgG
2012	22731917	38	f	inflam			yes					yes	-			IgG			ELISA	IgG
2012	22731917	49	m	mb			yes					yes	-			IgG			ELISA	IgG
2012	22731917	46	f	inflam			yes					yes	-			IgG			ELISA	IgG
2012	22731917	40	m	mb			yes					yes	-			IgG			ELISA	IgG
2012	22731917	79	f	mb			yes					yes	-			IgG			ELISA	IgG
2012	22731917	42	f	mb			yes					yes	-			IgG			ELISA	IgG
2012	22731917	67	f	mb			yes					yes	-			IgG			ELISA	IgG
2012	22731917	69	f	mb			yes					yes	-			IgG			ELISA	IgG
2012	22731917	61	m	mb			yes					yes	-			IgG			ELISA	IgG
2012	22731917	68	f	inflam			yes					yes	-			IgG			ELISA	IgG
2012	22731917	74	m	mb								no	-			IgG			ELISA	IgG
2012	22731917	56	m	inflam			yes					yes	-			IgG			ELISA	IgG
2012	22731917	41	m	mb			yes					yes	-			IgG			ELISA	IgG
2012	22731917	68	f	mb			yes					yes	-			IgG			ELISA	IgG
2012	22731917	59	f	inflam			yes					yes	-			IgG			ELISA	IgG
2012	22731917	44	m	inflam			yes					yes	-			IgG			ELISA	IgG
2012	22731917	71	f	inflam			yes					yes	-			IgG			ELISA	IgG
2012	22731917	68	f	mb			yes					yes	-			IgG			ELISA	IgG
2012	22731917	76	f	mb			yes					yes	-			IgG			ELISA	IgG
2012	22731917	54	f	mb								no	-			IgG			ELISA	IgG
2012	22731917	74	f	mb			yes					yes	-			IgG			ELISA	IgG
2012	22731917	83	f	mb			yes					yes	-			IgG			ELISA	IgG
2012	23228865	37	f	mb									-			IgG	pos		EM		dapsone, ECP	CR - on			ANA-
2012	22611565	68	f	mb			yes	yes				yes	-			IgG			ELISA	IgG	steroid colchicine, mtx, dapsone	no response	RTX, steroid, dapsone, colchizine	CR - off
2012	22434144	53	f	inflam	asian		yes					yes	-			IgG	pos		ELISA	IgG	steroid	no response	steroid, CSAe, colchicine	PR - on
2012	22341608												-						ELISA	IgG					DIF+ (personal communication with authors)
2012	22341608												-						ELISA	IgG					DIF+ (personal communication with authors)
2012	22341608												-						ELISA	IgG					DIF+ (personal communication with authors)
2012	22341608												-						ELISA	IgG					DIF+ (personal communication with authors)
2012	22341608												-						ELISA	IgG					DIF+ (personal communication with authors)
2012	22341608												-						ELISA	IgG					DIF+ (personal communication with authors)
2012	22341608												-						ELISA	IgG					DIF+ (personal communication with authors)
2012	22341608												-						ELISA	IgG					DIF+ (personal communication with authors)
2012	22341608												-						ELISA	IgG					DIF+ (personal communication with authors)
2012	22341608												-						ELISA	IgG					DIF+ (personal communication with authors)
2012	22341608												-						ELISA	IgG					DIF+ (personal communication with authors)
2012	22341608												-						ELISA	IgG					DIF+ (personal communication with authors)
2012	22341608												-						ELISA	IgG					DIF+ (personal communication with authors)
2012	22341608												-						ELISA	IgG					DIF+ (personal communication with authors)
2012	22341608												-						ELISA	IgG					DIF+ (personal communication with authors)
2012	22341608												-						ELISA	IgG					DIF+ (personal communication with authors)
2012	22341608												-						ELISA	IgG					DIF+ (personal communication with authors)
2012	22341608												-						ELISA	IgG					DIF+ (personal communication with authors)
2012	22341608												-						ELISA	IgG					DIF+ (personal communication with authors)
2012	22341608												-						ELISA	IgG					DIF+ (personal communication with authors)
2012	22341608												-						ELISA	IgG					DIF+ (personal communication with authors)
2012	22341608												-						ELISA	IgG					DIF+ (personal communication with authors)
2012	22341608												-						ELISA	IgG					DIF+ (personal communication with authors)
2012	22341608												-						ELISA	IgG					DIF+ (personal communication with authors)
2012	22341608												-						ELISA	IgG					DIF+ (personal communication with authors)
2012	22341608												-						ELISA	IgG					DIF+ (personal communication with authors)
2012	22341608												-						ELISA	IgG					DIF+ (personal communication with authors)
2012	22341608												-						ELISA	IgG					DIF+ (personal communication with authors)
2012	22341608												-						ELISA	IgG					DIF+ (personal communication with authors)
2012	22341608												-						ELISA	IgG					DIF+ (personal communication with authors)
2012	22536657	72	f	mb	white		yes					yes	-			IgG	pos		ELISA	IgG
2012	22341608												-						ELISA	IgG					DIF+ (personal communication with authors)
2012	22341608												-						ELISA	IgG					DIF+ (personal communication with authors)
2012	22341608												-						ELISA	IgG					DIF+ (personal communication with authors)
2012	22341608												-						ELISA	IgG					DIF+ (personal communication with authors)
2012	22341608												-						ELISA	IgG					DIF+ (personal communication with authors)
2012	22341608												-						ELISA	IgG					DIF+ (personal communication with authors)
2012	22341608												-						ELISA	IgG					DIF+ (personal communication with authors)
2012	22341608												-						ELISA	IgG					DIF+ (personal communication with authors)
2012	22341608												-						ELISA	IgG					DIF+ (personal communication with authors)
2012	22341608												-						ELISA	IgG					DIF+ (personal communication with authors)
2012	22341608												-						ELISA	IgG					DIF+ (personal communication with authors)
2012	22341608												-						ELISA	IgG					DIF+ (personal communication with authors)
2012	22341608												-						ELISA	IgG					DIF+ (personal communication with authors)
2012	22341608												-						ELISA	IgG					DIF+ (personal communication with authors)
2012	22341608												-						ELISA	IgG					DIF+ (personal communication with authors)
2012	22341608												-						ELISA	IgG					DIF+ (personal communication with authors)
2012	22341608												-						ELISA	IgG					DIF+ (personal communication with authors)
2012	22341608												-						ELISA	IgG					DIF+ (personal communication with authors)
2012	22341608												-						ELISA	IgG					DIF+ (personal communication with authors)
2012	22341608												-						ELISA	IgG					DIF+ (personal communication with authors)
2012	22341608												-						ELISA	IgG					DIF+ (personal communication with authors)
2012	22341608												-						ELISA	IgG					DIF+ (personal communication with authors)
2012	22341608												-						ELISA	IgG					DIF+ (personal communication with authors)
2012	22341608												-						ELISA	IgG					DIF+ (personal communication with authors)
2012	22341608												-						ELISA	IgG					DIF+ (personal communication with authors)
2012	22341608												-						ELISA	IgG					DIF+ (personal communication with authors)
2012	22341608												-						ELISA	IgG					DIF+ (personal communication with authors)
2012	22341608												-						ELISA	IgG					DIF+ (personal communication with authors)
2012	22341608												-						ELISA	IgG					DIF+ (personal communication with authors)
2012	22341608												-						ELISA	IgG					DIF+ (personal communication with authors)
2012	22341608												-						ELISA	IgG					DIF+ (personal communication with authors)
2012	22341608												-						ELISA	IgG					DIF+ (personal communication with authors)
2012	22341608												-						ELISA	IgG					DIF+ (personal communication with authors)
2012	22341608												-						ELISA	IgG					DIF+ (personal communication with authors)
2012	22341608												-						ELISA	IgG					DIF+ (personal communication with authors)
2012	22341608												-						ELISA	IgG					DIF+ (personal communication with authors)
2012	22341608												-						ELISA	IgG					DIF+ (personal communication with authors)
2012	22341608												-						ELISA	IgG					DIF+ (personal communication with authors)
2012	22341608												-						ELISA	IgG					DIF+ (personal communication with authors)
2012	22215014	73	f		asian		yes		yes			yes	AIBD			IgG	pos		ELISA	IgG	steroid, colchicine	CR - on			also BP180 Ab
2011	22016274												-						ELISA	IgG					diagnosis made by pos DIF for IgG or CS and WB
2011	22016274												-						ELISA	IgG					diagnosis made by pos DIF for IgG or CS and WB
2011	22016274												-						ELISA	IgG					diagnosis made by pos DIF for IgG or CS and WB
2011	22016274												-						ELISA	IgG					diagnosis made by pos DIF for IgG or CS and WB
2011	22016274												-						ELISA	IgG					diagnosis made by pos DIF for IgG or CS and WB
2011	22016274												-						ELISA	IgG					diagnosis made by pos DIF for IgG or CS and WB
2011	22016274												-						ELISA	IgG					diagnosis made by pos DIF for IgG or CS and WB
2011	21966900	5	m	inflam	asian		yes					yes	-			IgG	pos		ELISA	IgG	steroid, dapsone	CR - off
2011	21833018	27	f		black								-	1503	0602	IgG	neg		ELISA, EM	IgG
2011	21833018	54	f	inflam	black								Tb	1503	0602	IgG	pos		ELISA, EM	IgG					ANA+
2011	21833018	27	f	inflam	black								-	1503	0602	IgG	pos		ELISA, EM	IgG					ANA+
2011	21833018	41	f	inflam	black								-	1503	0602	IgG	neg		ELISA, EM	IgG					ANA-
2011	21833018	18	f	mb	black								-	1503	0602	IgG	pos		ELISA, EM	IgG					ANA-
2011	21833018	19	m		black								Tb	1503	0602	IgG	pos		ELISA, EM	IgG					ANA-
2011	21833018	2	m	inflam	black								-	1501	0602	IgG	pos		ELISA, EM	IgG					ANA-
2011	21833018	15	f	inflam	black								-	1501		IgG	pos		ELISA, EM	IgG					ANA-
2011	21833018	32	m	mb	black								Hep C			IgG	neg		ELISA, EM	IgG					ANA-
2011	21833018	20	f	inflam	black								diabetes, Tb			IgG	neg		ELISA, EM	IgG					ANA-
2011	21833018	22	m	inflam	black								-	1503	0501	IgG, IgA	pos		ELISA, EM	neg					ANA+
2011	21833018	35	m	inflam	black								CD	1503	0602	IgG, IgA	pos		ELISA, EM	IgG					ANA-
2011	21833018	73	f	inflam	black								-	1503	0602	IgG, IgA	neg		ELISA, EM	IgG					ANA+
2011	21833018	20	f	mb	black								CD	11	0502	IgG	pos		ELISA, EM	neg					ANA-
2011	21833018	24	m	mb	black								CD	13	0202	IgG	pos		ELISA, EM	neg					ANA+
2011	21833018	23	m	inflam	black								-	12	0501	IgG	pos		ELISA, EM	neg					ANA-
2011	21833018	6	f	inflam	black								-	1101		IgG	pos		ELISA, EM	IgG					ANA-
2011	21833018	58	f	mb	black								-			IgG	pos		ELISA, EM	IgG					ANA-
2011	21833018	33	m	inflam	black								-	1503	0602	IgG	neg		ELISA, EM	IgG					ANA+
2011	21482078												-			IgG			ELISA	IgG
2011	21482078												-			IgG			ELISA	IgG
2011	21482078												-			IgG			ELISA	IgG
2011	21482078												-			IgG			ELISA	IgG
2011	21482078												-			IgG			ELISA	IgG
2011	21482078												-			IgG			ELISA	IgG
2011	21482078												-			IgG			ELISA	IgG
2011	21482078												-			IgG			ELISA	IgG
2011	21482078												-			IgG			ELISA	IgG
2011	21482078												-			IgG			ELISA	IgG
2011	21482078												-			IgG			ELISA	IgG
2011	21482078												-			IgG			ELISA	IgG
2011	21482078												-			IgG			ELISA	IgG
2011	21482078												-			IgG			ELISA	IgG
2011	21482078												-			IgG			ELISA	IgG
2011	21482078												-			IgG			ELISA	IgG
2011	21482078												-			IgG			ELISA	IgG
2011	21482078												-			IgG			ELISA	IgG
2011	21482078												-			IgG			ELISA	IgG
2011	21482078												-			IgG			ELISA	IgG
2011	21482078												-			IgG			ELISA	IgG
2011	21482078												-			IgG			ELISA	IgG
2011	21482078												-			IgG			ELISA	IgG
2011	21482078												-			IgG			ELISA	IgG
2011	21482078												-			IgG			ELISA	IgG
2011	21482078												-			IgG			ELISA	IgG
2011	21482078												-			IgG			ELISA	IgG
2011	21482078												-			IgG			ELISA	IgG
2011	21482078												-			IgG			ELISA	IgG
2011	21482078												-			IgG			ELISA	IgG
2011	21482078												-			IgG			ELISA	IgG
2011	21482078												-			IgG			ELISA	IgG
2011	21482078												-			IgG			ELISA	IgG
2011	21482078												-			IgG			ELISA	IgG
2011	21482078												-			IgG			ELISA	IgG
2011	21482078												-			IgG			ELISA	IgG
2011	21482078												-			IgG			ELISA	IgG
2011	21482078												-			IgG			ELISA	IgG
2011	21482078												-			IgG			ELISA	IgG
2011	21482078												-			IgG			ELISA	IgG
2011	21482078												-			IgG			ELISA	IgG
2011	21482078												-			IgG			ELISA	IgG
2011	21482078												-			IgG			ELISA	IgG
2011	21482078												-			IgG			ELISA	IgG
2011	21482078												-			IgG			ELISA	IgG
2011	21482078												-			IgG			ELISA	IgG
2011	21394418	66	f	mb									-			IgG	pos		ELISA	IgG
2011	21394418	41	f	mb									-			IgG	pos		ELISA
2011	21394418	59	m	mb									-				pos		ELISA
2011	21394418	83	f	mb									-				pos		ELISA
2011	21394418	73	m	mb									-			IgG			ELISA
2011	21394418	60	m	mb									-			IgG			ELISA
2011	21394418	45	f	inflam									-			IgG, IgA, IgM	pos		ELISA		steroid, dapsone, colchicine	no response	mycophenolate, steroid, cyclophosphamide	CR
2011	21394418	72	m	inflam									-			IgG	pos		ELISA
2011	21394418	39	m	inflam									-			IgG, IgA	pos		ELISA		steroid, dapsone, colchicine	no response	CSA	CR
2011	21394418	31	m	inflam									-			IgG, IgA	pos		ELISA
2011	21394418	67	f	inflam									-			IgG	pos		ELISA
2011	21394418	55	m	inflam									-						ELISA		steroid, dapsone, colchicine	no response	AZA	no response
2011	21394418	66	f	mb									-						ELISA		steroid, dapsone, colchicine	no response	steroid, cyclophosphamide	CR	Included, despite DIF neg
2011	21079052	32	f			yes		yes				yes	-			IgG, IgM	pos		ELISA of newborn	IgG					ANA+, Included, despite DIF neg
2011	21819451	55	f	inflam		yes	yes					yes	fibromyalgia			IgG			ELISA	IgG	steroid, aza	no response	IVIG	CR - on
2011	21819451	61	m	mb			yes					yes	fibromyalgia migraines			IgG			ELISA	IgG	steroid, dapsone	no response	IVIG	CR - on
2011	21819451	37	m	mb		yes	yes					yes	-			IgG			ELISA	IgG	steroid, dapsone	no response	IVIG	CR - on
2011	21819451	55	f	mb									CAD, migraines			IgG			ELISA	IgG	steroid, dapsone, antihistaminics	no response	IVIG	CR - on
2011	21819451	47	f	mb			yes					yes	RA			IgG			ELISA	IgG	steroids	no response	IVIG	CR - on
2011	21819451	50	f	inflam			yes					yes	thyroditis			IgG			ELISA	IgG	dapsone, MFM, mtx	no response	IVIG	CR - on
2011	21819451	73	m	mb									UC			IgG			ELISA	IgG	dapsone, steroid	no response	IVIG	CR - on
2011	21819451	75	f	mb			yes					yes	thyroditis, bipolar disorder			IgG			ELISA	IgG	dapsone, steroid	no response	IVIG	CR - on
2011	21819451	59	m	inflam			yes					yes	hypertension			IgG			ELISA	IgG	colchicine, CSA	no response	IVIG	CR - on
2011	21819451	62	f	inflam									-			IgG			ELISA	IgG	colchicine, MTX / MFM	no response	IVIG	CR - on
2011	21422323												-						EM		MTX, RTX	CR			DIF +, Ig not indicated
2011	21422323												-						EM		dapsone, sulfasalazine, RTX, aza	CR			DIF +, Ig not indicated
2011	21422323												-						EM		CSA, steroids, RTX	CR			DIF +, Ig not indicated
2011	21422323												-						EM		dapsone, sulfasalazine, RTX	CR			DIF +, Ig not indicated
2011	21422323												-						EM		dapsone, steroids, RTX	CR			DIF +, Ig not indicated
2011	21457208	35	f	mb									-			IgG	neg	u	pattern	neg
2011	21457208	47	f	mb									-			IgG	pos	u	pattern	neg
2011	21457208	46	f	mb			yes					yes	-			IgG	pos	u	pattern	IgG
2011	21457208	43	m	mb			yes					yes	-			IgG	pos	u	pattern	IgG
2011	21457208	29	m	mb			yes					yes	-			IgG	neg	u	pattern	IgG
2011	21457208	67	m	mb			yes					yes	-			IgG	neg	u	pattern	neg
2011	21457208	75	f	mb			yes					yes	-			IgG	pos	u	pattern	IgG
2011	21457208	62	f	inflam									-			IgG	neg	u	pattern	neg
2011	21457208	61	f	inflam									-			IgG	pos	u	pattern	neg
2011	21457208	64	f	inflam			yes					yes	-			IgG	pos	u	pattern	IgG
2011	21457208	72	m	inflam									-			IgG	pos	u	pattern	neg
2011	21457208	63	f	mb									-			IgA	neg	u	pattern	IgA
2011	21457208	79	f	inflam			yes					yes	-			IgA	neg	u	pattern	IgA
2011	21457208	29	m	inflam									-			IgA	neg	u	pattern	neg
2011	21457208	42	f	inflam									-			IgG	pos	u	pattern	neg
2011	21457208	69	f	inflam			yes					yes	-			IgA	neg	u	pattern	IgA
2011	21457208	67	f	inflam			yes					yes	-			IgA	pos	u	pattern	neg
2011	21457208	60	m	inflam									-			IgA	pos	u	pattern	IgA
2011	21457208	55	f	inflam									-			IgA	pos	u	pattern	IgA
2011	21457208	53	f	inflam			yes					yes	-			IgA, IgM	neg	u	pattern	neg
2011	21457208	53	f	inflam			yes					yes	-			IgA	pos	u	pattern	IgA
2011	21457208	30	f	inflam			yes					yes	-			IgA, IgM	pos	u	pattern	IgA
2011	21457208	39	f	mb			yes					yes	-			IgG, IgA, IgM	pos	u	pattern	IgG, IgA
2011	21457208	41	m	mb			yes					yes	-			IgG, IgA	pos	u	pattern	IgG, IgA
2011	21457208	59	f	mb									-			IgG, IgA, IgM	pos	u	pattern	IgG
2011	21457208	83	f	inflam			yes					yes	-			IgG, IgA	pos	undefined	ELISA	IgG
2011	21457208	21	f	inflam			yes					yes	-			IgG, IgA, IgM	neg	u	pattern	neg
2011	21457208	67	m	inflam			yes					yes	-			IgG, IgA, IgM	pos	u	pattern	neg
2011	21457208	69	m	inflam			yes					yes	-			IgG, IgA	pos	u	pattern	neg
2011	21457208	53	f	inflam									-			IgG, IgA	neg	u	pattern	neg
2011	21457208	13	m	inflam									-			IgG, IgA, IgM	pos	u	pattern	IgG, IgA
2011	21457208	79	f	inflam			yes					yes	-			IgG, IgA, IgM	pos	u	pattern	neg
2011	21457208	17	f	inflam									-						ELISA	IgG, IgA					Included despite DIF neg
2010	20526561	47	m	inflam	asian								psoriasis			IgG	pos		ELISA	IgG
2010	20522419	50	m	mb									-			IgG	pos		ELISA	IgG	steroid, aza, RTX	CR
2010	20507396	51	f	both			yes						delayed type hypersensitivity			IgG	pos		ELISA	IgG
2010	20376098		f										-			IgG			EM
2010	20376098		f										-			IgA			EM
2010	20376098		f										-			IgA			EM
2010	20376098		f										-			IgA			EM
2010	20376098		f										-			IgG			EM
2010	20376098		f										-			IgG			EM
2010	20376098		f										-			IgG			EM
2010	20376098		f										-			IgG			EM
2010	20376098		f										-			IgG			EM
2010	20376098		f										-			IgG			EM
2010	20376098		f										-			IgG			EM
2010	20376098		f										-			IgG			EM
2010	20376098		f										-			IgG			EM
2010	20376098		f										-			IgG			EM
2010	20376098		f										-			IgG			EM
2010	20376098		f										-			IgG			EM
2010	20376098		f										-			IgG			EM
2010	20376098		f										-			IgG			EM
2010	20376098		f										-			IgG			EM
2010	20376098		f										-			IgG			EM
2010	20376098		f										-			IgG			EM
2010	20376098		f										-			IgG			EM
2010	20376098		f										-			IgG			EM
2010	20376098		f										-			IgG			EM
2010	20376098		m										-			IgG			EM
2010	20376098		m										-			IgG			EM
2010	20376098		m										-			IgG			EM
2010	20376098		m										-			IgG			EM
2010	20376098		m										-			IgG			EM
2010	20376098		m										-			IgG			EM
2010	20376098		m										-			IgG			EM
2010	20376098		m										-			IgG			EM
2010	20376098		m										-			IgG			EM
2010	20376098		m										-			IgG			EM
2010	20376098		m										-			IgG			EM
2010	20376098		m										-			IgG			EM
2010	20376098		m										-			IgG			EM
2010	20376098		m										-			IgG			EM
2010	20376098		m										-			IgG			EM
2010	20376098		m										-			IgG			EM
2010	20376098		m										-			IgG			EM
2010	20413194	81	f						yes			yes	-			IgG	pos		EM	IgG
2010	20093095	51											-			IgG	pos		ELISA	IgG
2010	20093095	19											-			IgG	pos		ELISA	IgG
2010	20093095	20											-			IgG	pos		ELISA	IgG
2010	20093095	13											-			IgG	pos		ELISA	IgG
2010	20093095	46											-			IgG	pos		ELISA	IgG
2010	20093095	67											-			IgG	pos		ELISA	IgG
2010	20093095	77											-			IgG	pos		ELISA	IgG
2010	20093095												-			IgG	pos		ELISA	IgG
2010	20093095	59											-			IgG	pos		ELISA	IgG
2010	20093095	56											-			IgG	pos		ELISA	IgG
2010	20093095	89											-			IgG	pos		ELISA	IgG
2010	20093095	49											-			IgG	pos		ELISA	IgG
2010	20093095												-			IgG	pos		ELISA	IgG
2010	20093095	66											-			IgG	pos		ELISA	IgG
2010	20084423												-			IgG	pos		ELISA	IgG
2010	20084423	71											-			IgG	pos		ELISA	IgG
2010	20084423	60											-			IgG	pos		ELISA	IgG
2010	20084423	49											-			IgG	pos		ELISA	IgG
2010	20084423	26											-			IgG	pos		ELISA	IgG
2010	20084423	68											-			IgG	pos		ELISA	IgG
2010	20084423	40											-			IgG	pos		ELISA	IgG
2010	20084423	75											-			IgG	pos		ELISA	IgG
2010	20084423	61											-			IgG	pos		ELISA	IgG
2010	20084423	85											-			IgG	pos		ELISA	IgG
2010	20084423												-			IgG	pos		ELISA	IgG
2010	20084423	57											-			IgG	pos		ELISA	IgG
2010	20084423	49											-			IgG	pos		ELISA	IgG
2010	20084423												-			IgG	pos		ELISA	IgG
2010	20084423												-			IgG	pos		ELISA	IgG
2010	20084423												-			IgG	pos		ELISA	IgG
2010	20084423	69											-			IgG	pos		ELISA	IgG
2010	20084423	80											-			IgG	pos		ELISA	IgG
2010	20084423	77											-			IgG	pos		ELISA	IgG
2010	20084423	7											-			IgG	pos		ELISA	IgG
2010	20373827	71	f	inflam			yes					yes	-			IgG	pos		ELISA	IgG	steroid, dapsone, colchicine	no response	IA, RTX, stoerid, AZA	CR - on
2009	19886889												-						EM	IgG					DIF+, Ig type not indicated
2009	19886889												-						EM	IgG					DIF+, Ig type not indicated
2009	19886889												-						EM	IgG					DIF+, Ig type not indicated
2009	19886889												-						EM	IgG					DIF+, Ig type not indicated
2009	19886889												-						EM	IgG					DIF+, Ig type not indicated
2009	19886889												-						EM	IgG					DIF+, Ig type not indicated
2009	19886889												-						EM						DIF+, Ig type not indicated
2009	19886889												-						EM						DIF+, Ig type not indicated
2009	19817767	30	f	inflam	asian								-			IgG	pos		ELISA	IgG	steroid, dapsone	CR, relap			ANA+
2009	19679376	65	f	mb	asian								diabetes						ELISA	IgG	dapsone, colchicine,	CR, relap			Included, despite DIF neg, because COL7 IgG reactivty very well documented
2009	19663858	66	m	inflam	white		yes				yes	yes	-			IgG, IgA, IgM	pos		ELISA	IgG	IVIg	no response	steroid, dapsone	PR
2009	19560612	8	f	inflam									-			IgG	pos		EM		dapsone, colchicine,	CR			dignosed by direct electron microscopy
2009	19170813												-			IgG	pos		ELISA	IgG
2009	19067699			inflam									-			IgG	pos		EM	IgG
2009	19067699			inflam									-			IgG	pos		EM	IgG
2009	19067699			inflam									-			IgG	pos		EM	IgG
2009	19067699			inflam									-			IgG	pos		EM	IgG
2009	19067699												-			IgG	pos		EM	IgG
2008	18718187	55	f		white								-			IgG	pos		IIF on EBA ko skin	IgG	steroid	no response	steroid, AZA	PR - on	ANA-
2008	18627393	31	m		white		yes	yes	yes		yes	yes	-			IgG	pos		ELISA	IgG	steroid, aza	no response	colchicine, CPA, IVIg, photophoresis	no response
2008	19265615	94	m		white								-			IgG	pos		ELISA	IgG	steroid, aza	CR
2008	19265615	48	m		white		yes		yes			yes	-			IgG	pos		ELISA	IgG
2007	17910674	70	m										cancer			IgG	pos		ELISA	IgG	steroid, aza	no response	IVIG	PR -on
2007	17823525	75	f	inflam	white		yas				yes	yas	AIBD			IgG	pos		ELISA	IgG	steroid, aza	PR -on	steroid, RTX	CR - on	preceeding BP
2007	17596155	71	f	mb			yes	yes	yes			yes	-			IgG	pos		ELISA	IgG	steroid, aza, CSA, IA, MMF, colchicine, gold preparations, IVIg, daclizumab	PR	RTX, aza	PR
2007	17525268												-			IgG			ELISA	IgG
2007	17525268												-			IgG			ELISA	IgG
2007	17525268												-			IgG			ELISA	IgG
2007	17525268												-			IgG			ELISA	IgG
2007	17525268												-			IgG			ELISA	IgG
2007	17525268												-			IgG			ELISA	IgG
2007	17525268												-			IgG			ELISA	IgG
2007	17525268												-			IgG			ELISA	IgG
2007	17525268												-			IgG			ELISA	IgG
2007	17525268												-			IgG			ELISA	IgG
2007	17525268												-			IgG			ELISA	IgG
2007	17525268												-			IgG			ELISA	IgG
2007	17525268												-			IgG			ELISA	IgG
2007	17525268												-			IgG			ELISA	IgG
2007	17525268												-			IgG			ELISA	IgG
2007	17525268												-			IgG			ELISA	IgG
2007	17525268												-			IgG			ELISA	IgG
2007	17525268												-			IgG			ELISA	IgG
2007	17525268												-			IgG			ELISA	IgG
2007	17525268												-			IgG			ELISA	IgG
2007	17525268												-			IgG			ELISA	IgG
2007	17525268												-			IgG			ELISA	IgG
2007	17525268												-			IgG			ELISA	IgG
2007	17525268												-			IgG			ELISA	IgG
2007	17525268												-			IgG			ELISA	IgG
2007	17525268												-			IgG			ELISA	IgG
2007	17525268												-			IgG			ELISA	IgG
2007	17525268												-			IgG			ELISA	IgG
2007	17525268												-			IgG			ELISA	IgG
2007	17525268												-			IgG			ELISA	IgG
2007	17525268												-			IgG			ELISA	IgG
2007	17525268												-			IgG			ELISA	IgG
2007	17459071	71	f	inflam									psoriasis			IgG			ELISA	IgG	steroid, dapsone	CR
2007	17355235	8	f										-			IgG	pos		Immunomapping	IgG	steroid, dapsone	CR
2007	17355235	40	m										-			IgG	pos		Immunomapping		dapsone	CR, relap			Antigen Mapping
2007	17343589	65	m				yes					yes	AIBD			IgG			ELISA	IgG	steroid, dapsone, CSA, MMF	PR, no response	IVIg	PR	200 kDa positive
2007	17309999	67	m	mb			yes	yes	yes			yes	-			IgG			ELISA	IgG	aza, CSA, dapsone, mtx, CPA, steroid, MMF	PR	IA, RTX, MMF	PR
2007	17309999	42	m	mb			yes					yes	-			IgG			ELISA	IgG	steroid, aza, dapsone, MMF, CPA, CSA, mtx, IVIg	PR	IA, RTX, MMF	PR
2007	17263799	35	f	inflam			yes					yes	UC			IgG	pos		ELISA	IgG	steroid, dapsone, MMF	CR
2007	17199602	58	f										-			IgG	pos		ELISA	IgG	steroid, aza, MMF, CSA, IVIg	no response	steroid, MMF, RTX	PR
2006	17102010	22	m		white	yes	yes			yes		yes	-			IgG, IgA	pos		ELISA	IgG	steroid, dapsone	no response	IVIg	PR
2006	17034540	4	m	inflam	asian		yes				yes	yes	-			IgG	pos		ELISA	IgG	steroid, dapsone,	CR			ANA-
2006	16961507	22	m		black		yes					yes	-			IgG			ELISA	IgG, IgA
2006	16707891	52	f	inflam	asian		yes	yes				yes	AIBD			IgG, IgM	pos		ELISA	IgG	steroid	PR			200 kDa positive
2006	16543893			inflam									-			IgG	pos		ELISA	IgG
2006	16543893		f	both									-			IgG	pos		ELISA	IgG
2006	16490841	46	m	inflam			yes					yes	-			IgG, IgM	pos		ELISA	IgG	dapsone, steroid	no response	steroid, aza, colchicine, IA, RTX	CR
2006	16309488	54	f	mb							yes	yes	-			IgG	pos		Immunomapping	IgG	steroid	PR, relap	steroid, aza, colchicine, IVIg	PR
2005	16088162	75	m		asian		yes					yes	AIBD			IgG, IgA			ELISA	IgG	steroid	CR, relap	steroid, dapsone	PR	LAD-1 positive by IgA
2005	16045687		f	inflam			yes					yes	AIBD, breast cancer			IgG, IgA		u	pattern	IgG	steroid	CR, relap	steroid, dapsone, aza		IgA against plectin
2005	15787846	52	m		asian								cancer			IgG, IgM	pos		EM	IgG
2004	15377371	61	f				yes	yes				yes	acquired haemophilia			IgG	pos		ELISA	IgG	minocycline, dapsone	no response	steroid	CR -off
2004	15351868	75	f				yes		yes			yes	-			IgG			ELISA	IgG	steroid	CR - off			FULL TEXT: http://link.springer.com/article/10.1007%2Fs00105-004-0808-2/fulltext.html
2004	15316178	50	f	inflam			yes					yes	Hep C			IgG	pos		EM	IgG	steroid	CR - off
2004	15270879												-			IgG		u	pattern
2004	15270879												-			IgG		u	pattern
2004	15270879												-			IgG		u	pattern
2004	15270879												-			IgG		u	pattern
2004	15270879												-			IgG		u	pattern
2004	15270879												-			IgG		u	pattern
2004	15270879												-			IgG		u	pattern
2004	15270879												-			IgG		u	pattern
2004	15270879												-			IgG		u	pattern
2004	15270879												-			IgG		u	pattern
2004	15270879												-			IgG		u	pattern
2004	15270879												-			IgG		u	pattern
2004	15270879												-			IgG		u	pattern
2004	15270879												-			IgG		u	pattern
2004	15270879												-			IgG		u	pattern
2004	15270879												-			IgG		u	pattern
2004	15270879												-			IgG		u	pattern
2004	15270879												-			IgG		u	pattern
2004	15270879												-			IgG		u	pattern
2004	15270879												-			IgG		u	pattern
2004	15270879												-			IgA		u	pattern
2004	15270879												-			IgA		u	pattern
2004	15270879												-			IgA		u	pattern
2004	15270879												-			IgA		u	pattern
2004	15270879												-			IgA		u	pattern
2004	15270879												-			IgA		u	pattern
2004	15243536	63	m	mb			yes					yes	-			IgG			ELISA	IgG
2004	15149495												-			IgG	C3		ELISA	IgG
2004	15149495												-			IgG	C3		ELISA	IgG
2004	15149495												-			IgG	C3		ELISA	IgG
2004	15149495												-			IgG	C3		ELISA	IgG
2004	15149495												-			IgG	C3		ELISA	IgG
2004	15149495												-			IgG	C3		ELISA	IgG
2004	15149495												-			IgG	C3		ELISA	IgG
2004	15149495												-			IgG	C3		ELISA	IgG
2004	15149495												-			IgG	C3		ELISA	IgG
2004	15149495												-			IgG	C3		ELISA	IgG
2004	15149495												-			IgG	C3		ELISA	IgG
2004	15149495												-			IgG	C3		ELISA	IgG
2004	15149495												-			IgG	C3		ELISA	IgG
2004	15149495												-			IgG	C3		ELISA	IgG
2004	15149495												-			IgG	C3		ELISA	IgG
2004	15149495												-			IgG	C3		ELISA	IgG
2004	15149495												-			IgG	C3		ELISA	IgG
2004	15149495												-			IgG	C3		ELISA	IgG
2004	15149495												-			IgG	C3		ELISA	IgG
2004	15149495												-			IgG	C3		ELISA	IgG
2004	15149495												-			IgG	C3		ELISA	IgG					NC2 reactivity
2004	15149495												-			IgG	C3		ELISA	IgG					NC2 reactivity
2004	15149495												-			IgG	C3		ELISA	IgG					NC2 reactivity
2004	15149495												-			IgG	C3		ELISA	IgG					NC2 reactivity
2004	15149495												-			IgG	C3		ELISA	IgG					NC2 reactivity
2004	15149495												-			IgG	C3		ELISA	IgG					NC2 reactivity
2004	15149495												-			IgG	C3		ELISA	IgG					NC2 reactivity
2004	15149495												-			IgG	C3		ELISA	IgG					NC2 reactivity
2004	15316171	29	f		asian								-			IgG	pos		ELISA	IgG	steroid, minocycline	PR - on
2004	14988700	5	m	inflam	asian		yes					yes	-	1201	0301	IgG	pos		ELISA	IgG					reactivity with NC1, NC2 and tripple helix
2003	14639407	56	m										-			IgG, IgM	pos		Immunomapping	IgG	CSA, steroid	CR			EBA developed after BMT
2003	14571084	51	f	inflam		yes	yes					yes	-			IgG	pos		ELISA	IgG
2003	12835552	35	f		asian		yae				yes	yes	-			IgG, IgA	pos		ELISA	IgG	steroid	PR - on	steroid, aza	CR - off	simulaneous detection of anti-lam332 and COL7 autoantELISAodies
2003	12692360	1	m	both	black		yes					yes	-			IgG	pos		ELISA	IgG	steroid, dapsone	CR			ANA-
2003	12824005					yes	yes		yes			yes	-			IgG	pos		ELISA
2003	12823439	49	m				yes					yes	-			IgG	pos		ELISA	IgG	steroid	CR - off			non-NC1 reactivity
2003	12823439	71	f				yes					yes	-			IgG	pos		ELISA	IgG	steroid	CR
2003	12823439	29	f										-			IgG	pos		ELISA	IgG	steroid, IA	no response
2003	12823439	60	f										-			IgG	pos		ELISA	IgG	steroid, dapsone	CR - off			non-NC1 reactivity
2003	12664017			mb									-						ELISA	IgG					DIF+, stated elsewhere
2003	12664017			mb									-						ELISA	IgG					DIF+, stated elsewhere
2003	12664017			mb									-						ELISA	IgG					DIF+, stated elsewhere
2003	12664017			mb									-						ELISA	IgG					DIF+, stated elsewhere
2003	12664017			mb									-						ELISA	IgG					DIF+, stated elsewhere
2003	12664017			mb									-						ELISA	IgG					DIF+, stated elsewhere
2002	12451379	52	f	inflam									RA			IgA	neg		EM	IgA	steroids, salazopyrine, dapsone	CR - on
2002	12451379	59	m	inflam									-			IgA	pos		no binding on COL7 ko skin	IgA	dapsone	CR
2002	12374560	64	m	inflam	white								-			IgM			ELISA	IgM
2002	12220292	8	f	inflam								yes	-			IgG, IgA, IgM	pos		ELISA	IgG	steroid, dapsone	CR
2002	12207608	4	f	inflam	white		yes				yes	yes	-			IgG	pos		ELISA	IgG	steroid	CD - off			reactivity with NC1, NC2 and tripple helix
2002	12107115			inflam									-			IgG			ELISA	IgG
2002	12107115			inflam									-			IgG			ELISA	IgG
2002	12107115			inflam									-			IgG			ELISA	IgG
2002	12107115			inflam									-			IgG			ELISA	IgG
2002	12107115			inflam									-			IgG			ELISA	IgG
2002	12107115			mb									-			IgG			ELISA	IgG
2002	12107115			mb									-			IgG			ELISA	IgG
2002	12107115			mb									-			IgG			ELISA	IgG
2002	12107115			mb									-			IgG			ELISA	IgG
2002	12107115			mb									-			IgG			ELISA	IgG
2002	12107115			mb									-			IgG			ELISA	IgG
2002	12107115			mb									-			IgG			ELISA	IgG
2002	12107115			mb									-			IgG			ELISA	IgG
2002	12107115			mb									-			IgG			ELISA	IgG
2002	12107115												-			IgG			ELISA	IgG
2002	12107115												-			IgG			ELISA	IgG
2002	12060403												-			IgG			EM	IgG
2002	12060403												-			IgG			EM	IgG
2002	12060403												-			IgG			EM	IgG
2002	12060403												-			IgG			EM	IgG
2002	12060403												-			IgG			EM	IgG
2002	12060403												-			IgG			EM	IgG
2002	12060403												-			IgG			EM	IgG
2002	12060403												-			IgG			EM	IgG
2002	12060403												-			IgG			EM	IgG
2002	12060403												-			IgG			EM	IgG
2002	12060403												-			IgG			EM	IgG
2002	12060403												-			IgG			EM	IgG
2002	12060403												-			IgG			EM	IgG
2002	12060403												-			IgG			EM	IgG
2002	12060403												-			IgG			EM	IgG
2002	12060403												-			IgG			EM	IgG
2002	12060403												-			IgG			EM	IgG
2002	12060403												-			IgG			EM	IgG
2002	12060403												-			IgG			EM	IgG
2002	12060403												-			IgG			EM	IgG
2002	12060403												-			IgG			EM	IgG
2002	12060403												-			IgG			EM	IgG
2002	12060403												-			IgG			EM	IgG
2002	12060403												-			IgG			EM	IgG
2002	12060403												-			IgG			EM	IgG
2002	12060403												-			IgG			EM	IgG
2002	12060403												-			IgG			EM	IgG
2002	12060403												-			IgG			EM	IgG
2002	12060403												-			IgG			EM	IgG
2002	12060403												-			IgG			EM	IgG
2002	12060403												-			IgG			EM	IgG
2002	12060403												-			IgG			EM	IgG
2002	12060403												-			IgG			EM	IgG
2002	12060403												-			IgG			EM	IgG
2002	12060403												-			IgG			EM	IgG
2002	12060403												-			IgG			EM	IgG
2002	12060403												-			IgG			EM	IgG
2002	12060403												-			IgG			EM	IgG
2002	12060403												-			IgG			EM	IgG
2002	12060403												-			IgG			EM	IgG
2002	12060403												-			IgG			EM	IgG
2002	12060403												-			IgG			EM	IgG
2002	12060403												-			IgG			EM	IgG
2002	12060403												-			IgG			EM	IgG
2002	12060403												-			IgG			EM	IgG
2002	12060403												-			IgG			EM	IgG
2002	12060403												-			IgG			EM	IgG
2002	12060403												-			IgG			EM	IgG
2002	12060403												-			IgG			EM	IgG
2002	12060403												-			IgG			EM	IgG
2002	12060403												-			IgG			EM	IgG
2002	12004302	73	m	inflam	white								diabetes, cancer			IgG, IgA	pos		ELISA	IgG, IgA					ANA-, drug.induced by vancomycin and gentamycin
2002	11952298	43	f	both	white		yes				yes	yes	-			IgG, IgM	pos		EM		IVIG	CR - off			ANA-, Direct immuno- electron microscopy
2001	11859948	23	m	inflam									-			IgG			ELISA	IgG	steroid, dapsone	CR - off
2001	11683573		m	mb			yes					yes	-			IgG			ELISA	IgG	Daclizumab	no response
2001	11683573		m	mb			yes					yes	-			IgG			ELISA	IgG	Daclizumab	no response
2001	11683573		m	inflam			yes					yes	-			IgG			ELISA	IgG	Daclizumab	CR - on
2001	11544944	60	f	inflam	white		yes					yes	-			IgG, IgA, IgM	pos		ELISA	IgG	steroid	no response	MMF	CR - on
2001	11411931	55	m	inflam	white								-			IgG	pos		ELISA	IgG	steroid	no response	basiliximab	PR - on
2001	11338310	43	f				yes					yes	-			IgG	pos		EM		steroid	no response	CSA	PR - on
2001	11298535												-			IgG			ELISA
2001	11298535												-			IgG			ELISA
2001	11298535												-			IgG			ELISA
2000	11202231			inflam									-			IgG			ELISA	IgG
2000	11202231			inflam									-			IgG			ELISA	IgG
2000	11202231			inflam									-			IgG			ELISA	IgG
2000	11202231			inflam									-			IgG			ELISA	IgG
2000	11202231			inflam									-			IgG			ELISA	IgG
2000	11202231			inflam									-			IgG			ELISA	IgG
2000	11202231			mb									-			IgG			ELISA	IgG
2000	11202231			mb									-			IgG			ELISA	IgG
2000	11202231			mb									-			IgG			ELISA	IgG
2000	11202231			mb									-			IgG			ELISA	IgG
2000	11202231			mb									-			IgG			ELISA	IgG
2000	11202231			mb									-			IgG			ELISA	IgG
2000	11202231			mb									-			IgG			ELISA	IgG
2000	10681627		f										-			IgG			ELISA	IgG					16 of these 20 also had IgA aab, but the f/m ratio is not specified
2000	10681627		f										-			IgG			ELISA	IgG					16 of these 20 also had IgA aab, but the f/m ratio is not specified
2000	10681627		f										-			IgG			ELISA	IgG					16 of these 20 also had IgA aab, but the f/m ratio is not specified
2000	10681627		f										-			IgG			ELISA	IgG					16 of these 20 also had IgA aab, but the f/m ratio is not specified
2000	10681627		f										-			IgG			ELISA	IgG					16 of these 20 also had IgA aab, but the f/m ratio is not specified
2000	10681627		f										-			IgG			ELISA	IgG					16 of these 20 also had IgA aab, but the f/m ratio is not specified
2000	10681627		f										-			IgG			ELISA	IgG					16 of these 20 also had IgA aab, but the f/m ratio is not specified
2000	10681627		f										-			IgG			ELISA	IgG					16 of these 20 also had IgA aab, but the f/m ratio is not specified
2000	10681627		f										-			IgG			ELISA	IgG					16 of these 20 also had IgA aab, but the f/m ratio is not specified
2000	10681627		f										-			IgG			ELISA	IgG					16 of these 20 also had IgA aab, but the f/m ratio is not specified
2000	10681627		f										-			IgG			ELISA	IgG					16 of these 20 also had IgA aab, but the f/m ratio is not specified
2000	10681627		f										-			IgG			ELISA	IgG					16 of these 20 also had IgA aab, but the f/m ratio is not specified
2000	10681627		f										-			IgG			ELISA	IgG					16 of these 20 also had IgA aab, but the f/m ratio is not specified
2000	10681627		m										-			IgG			ELISA	IgG					16 of these 20 also had IgA aab, but the f/m ratio is not specified
2000	10681627		m										-			IgG			ELISA	IgG					16 of these 20 also had IgA aab, but the f/m ratio is not specified
2000	10681627		m										-			IgG			ELISA	IgG					16 of these 20 also had IgA aab, but the f/m ratio is not specified
2000	10681627		m										-			IgG			ELISA	IgG					16 of these 20 also had IgA aab, but the f/m ratio is not specified
2000	10681627		m										-			IgG			ELISA	IgG					16 of these 20 also had IgA aab, but the f/m ratio is not specified
2000	10681627		m										-			IgG			ELISA	IgG					16 of these 20 also had IgA aab, but the f/m ratio is not specified
2000	10681627		m										-			IgG			ELISA	IgG					16 of these 20 also had IgA aab, but the f/m ratio is not specified
2000	10677099	64	f	inflam			yes	yes	yes			yes	-			IgG	pos		ELISA	IgG	dapsone	no response	steroids	CR - off
2000	10735962	37	m	inflam	white		yes					yes	-			IgG	pos		ELISA	IgG	IVIG	CR - off			UV-induced
1999	10583185	53	f	mb	white		yes			yes	yes	yes	-			IgG	pos		ELISA	IgG	steroid, MMF	no response
1999	10583173	11	m	inflam	white	yes						yes	-			IgA	pos		EM	IgA	CSA	CR - off
1999	10583173	30	f	inflam		yes						yes	-			IgG, IgA	pos		EM	IgG, IgA	steroids, dapsone	no response	steroid, colchicine	CR - off	ANA+
1999	10424205	65	m	inflam									cancer			IgG, IgM			EM	IgG
1999	10424205												cancer						EM						Included, due to IEM
1999	10424205												cancer						EM						Included, due to IEM
1999	10424205												cancer						EM						Included, due to IEM
1999	10424205												cancer						EM						Included, due to IEM
1999	10424205												cancer						EM						Included, due to IEM
1999	10530350	25	m			yes						yes	-						EM		ECP	CR - off			DIF not stated EM for diagnosis
1999	10456345	32	m	inflam		yes	yes		yes	yes		yes	-			IgG	pos		EM	IgG					article at: http://archderm.jamanetwork.com/article.aspx?articleid=477960
1999	10456345	43	m	mb		yes	yes	yes	yes		yes	yes	-			IgG, IgA, IgM, IgE	pos		EM	IgG
1999	10456345	36	f	mb		yes	yes	yes	yes			yes	-			IgG	pos		EM	neg					EM microscopy
1999	10456345	36	m	inflam		yes	yes	yes	yes			yes	-			IgG	pos		EM	neg					EM microscopy
1999	10393462	73	f						yes			yes	-			IgG	pos		ELISA	IgG	steroids, dapsone	PR - on
1998	9990396	59	m	mb				yes		yes		yes	-			IgG			ELISA	IgG	steroids, dapsone, CSA IA	no response	IVIG	CR - on
1998	9830267	59	f	mb	asian								-			IgG	pos		ELISA	IgG					EM microscopy
1998	9752800		m										-			IgG	pos		ELISA	IgG
1998	9752800		m										-			IgG	pos		ELISA	IgG
1998	9752800		m										-			IgG	neg		ELISA	IgG
1998	9752800		m										-			IgG	neg		ELISA	IgG
1998	9752800		m										-			IgG	pos		ELISA	IgG
1998	9752800		f										-			IgG	neg		ELISA	IgG
1998	9752800		f										-			IgG	pos		ELISA	IgG
1998	9752800		f										-			IgG	pos		ELISA	IgG
1998	9762017			inflam									-						EM						DIF+, Ig/C3 not stated
1998	9762017			inflam									-						EM						DIF+, Ig/C3 not stated
1998	9762017			inflam									-						EM						DIF+, Ig/C3 not stated
1998	9762017			inflam									-						EM						DIF+, Ig/C3 not stated
1998	9762017			inflam									-						EM						DIF+, Ig/C3 not stated
1998	9762017			inflam									-						EM						DIF+, Ig/C3 not stated
1998	9762017			inflam									-						EM						DIF+, Ig/C3 not stated
1998	9762017			inflam									-						EM						DIF+, Ig/C3 not stated
1998	9762017			inflam									-						EM						DIF+, Ig/C3 not stated
1998	9762017			inflam									-						EM						DIF+, Ig/C3 not stated
1998	9762017			inflam									-						EM						DIF+, Ig/C3 not stated
1998	9762017			inflam									-						EM						DIF+, Ig/C3 not stated
1998	9762017			inflam									-						EM						DIF+, Ig/C3 not stated
1998	9762017			inflam									-						EM						DIF+, Ig/C3 not stated
1998	9762017			inflam									-						EM						DIF+, Ig/C3 not stated
1998	9762017			inflam									-						EM						DIF+, Ig/C3 not stated
1998	9762017			inflam									-						EM						DIF+, Ig/C3 not stated
1998	9762017			inflam									-						EM						DIF+, Ig/C3 not stated
1998	9762017			inflam									-						EM						DIF+, Ig/C3 not stated
1998	9762017			inflam									-						EM						DIF+, Ig/C3 not stated
1998	9762017			inflam									-						EM						DIF+, Ig/C3 not stated
1998	9762017			inflam									-						EM						DIF+, Ig/C3 not stated
1998	9762017			inflam									-						EM						DIF+, Ig/C3 not stated
1998	9762017			inflam									-						EM						DIF+, Ig/C3 not stated
1998	9762017			mb									-						EM						DIF+, Ig/C3 not stated
1998	9762017			mb									-						EM						DIF+, Ig/C3 not stated
1998	9762017			mb									-						EM						DIF+, Ig/C3 not stated
1998	9762017			mb									-						EM						DIF+, Ig/C3 not stated
1998	9762017			mb									-						EM						DIF+, Ig/C3 not stated
1998	9762017			mb									-						EM						DIF+, Ig/C3 not stated
1998	9762017			mb									-						EM						DIF+, Ig/C3 not stated
1998	9762017			mb									-						EM						DIF+, Ig/C3 not stated
1988	9649654	40	m		white								-			IgG	pos		Immunomapping	IgG	steroid, aza	CR
1998	9747279	44	f										cerxix cancer			IgG			ELISA	IgG
1998	9747265	44	f										Hep C			IgM, IgM			ELISA	IgG
1998	9732011	6	m	both	asian								-			IgG	pos		ELISA	IgG	steroids	PR - on
1998	9693189	42	m		asian		yes	yes	yes			yes	-			IgG	pos		ELISA	IgG	steroids, dapsone	CR - on			ANA-
1998	9655312	3	f	inflam									-			IgG	pos		EM	IgG	steroid, dapsone	CR - off
1998	9655312	12	f	inflam			yes				yes	yes	-			IgG	pos		EM	IgG	steroid, dapsone	CR - off
1998	9655312	5	m	mb									-			IgG	pos		EM	IgG	dapsone, sulfapyridien	CR - off
1998	9655312	12	f	both			yes				yes	yes	-						EM	IgG	steroid	no response			Included, despite DIF neg, because IEM positive
1998	9655312	4	f	mb		yes						yes	-						EM	ni	steroid	PR			Immunoblotting, results not shown in paper
1998	9529688	11	f	inflam	indian	yes	yes				yes	yes	-			IgG	pos		EM	ni	steroid	no response	steroid, dapsone	PR - on	EM microscopy
1998	9519604	39	f	inflam	asian								-			IgG	pos		EM	ni					ANA+, EM microscopy
1997	9536542	6	f	both	asian								-			IgG	pos		EM	IgG	steroids	no response	steroid, dapsone	PR - on	ANA-
1997	9415242	37	m	inflam	asian		yes					yes	diabetes, hypertension, psoriasis			IgG	pos		ELISA	IgG
1997	9426400	8	f				yes					yes	-			IgG, IgA	pos		EM	IgG	dapsone	no response	steroid, dapsone	PR - on
1997	9426400	1	m				yes					yes	-			IgG	pos		EM	IgG	steroid, dapsone	PR - on
1997	9426400	2	f										-			IgG	pos		EM	IgG	steroid	CR
1997	9168403												-						EM						DIF+
1997	9168403												-						EM						DIF+
1997	8980290												-			IgG			EM	IgG
1997	8980290												-			IgG			EM	IgG
1997	8980290												-			IgG			EM	IgG
1997	8980290												-			IgG			EM	IgG
1997	8980290												-			IgG			EM	IgG
1997	8980290												-			IgG			EM	IgG
1997	8980290												-			IgG			EM	IgG
1997	8980290												-			IgG			EM	IgG
1997	8980290												-			IgG			EM	IgG
1997	8980290												-			IgG			EM	IgG
1997	8980290												-			IgG			EM	IgG
1997	8980290												-			IgG			EM	IgG
1997	8980290												-			IgG			EM	IgG
1997	8980290												-			IgG			EM	IgG
1997	8980290												-			IgG			EM	IgG
1997	8980290												-			IgG			EM	IgG
1997	8980290												-			IgG			EM	IgG
1997	8980290												-			IgG			EM	IgG
1997	8980290												-			IgG			EM	IgG
1997	8980290												-			IgG			EM	IgG
1997	8980290												-			IgG			EM	IgG
1997	8980290												-			IgG			EM	IgG
1997	8980290												-			IgG			EM	IgG
1997	8980290												-			IgG			EM	IgG
1997	9146549	24	f	inflam			yes				yes	yes	-				pos		ELISA	IgG
1997	9307635	45	f	mb		yes						yes	thyrodis, CD			IgG			EM	neg	dapsone	PR - on
1997	9307635	28	m										CD			IgG	pos		EM	neg
1997	9301589	2	m		black		yes					yes	-	1501					EM	IgG	steroid, dapsone	CR - off			ANA+, DIF+
1997	9301589	6	f	both	indian								-			IgG, IgA, IgM	pos		EM	IgG	steroid, dapsone	PR - on	steroid,		ANA-
1997	9301589	15	f		black								-			IgG, IgA, IgM	pos		EM	IgG					ANA-
1997	9292080	1	f	inflam	white	yes	yes					yes	-						EM, ELISA	IgA	steroid, dapsone	no response	CSAe, steroids, aza, dapsone	PR - on	IgA depsits detected in IEM
1997	9292091	10	m	inflam	white	no	yes					yes	-			IgG	pos		ELISA	IgG	steroid	no response	steroid, dapsone	PR - on	ANA-
1997	9155969	11	m	mb			yes					yes	-			IgG	pos		EM	IgG	dapsone	no response	CSA	no response	ANA-
1997	9155969	37	f	mb			yes					yes	-			IgG	pos		EM	ni					ANA-, EM microscopy for diagosis
1997	9039213	29	m	inflam			yes					yes	-			IgG	pos		EM	IgG	steroid, aza, dapsone	no response	IVIG	CR - on
1997	9039210	24	f										ITP			IgG	pos		ELISA	IgG					ANA-
1996	8949441	1	m	inflam	asian		yes					yes	AIBD			IgG	pos		ELISA	IgG	steroids	PR	steroids, dapsone	CR - off	anti-NC16A - BP
1996	8784289	50	m	inflam			yes					yes	Schwanoma			IgG	pos		EM	IgG	steroids, aza	no response
1996	8759686	28	m		white			yes				yes	CD			IgG	pos		EM						Localized to esophagus only, EM for diagnosos
1996	8629822	29	m	mb		yes						yes	-			IgG			Immunomapping
1996	8629822	73	f	inflam			yes					yes	-			IgG, C3	pos		Immunomapping	IgG
1996	8629822	74	f	mb									-			IgG, IgA	pos		Immunomapping
1996	8629822	42	m	mb									-			IgG, IgM	pos		Immunomapping	IgG
1996	8629822	37	f	mb									-			IgG, IgA, IgM	pos		Immunomapping	IgG
1996	8629822	34	f	mb			yes					yes	-			IgG, IgM	pos		Immunomapping	IgG
1996	8993959		f		asian								-			IgG			ELISA	IgG
1996	8993959		f		asian								-			IgG			ELISA	IgG
1996	8993959		f		asian								-			IgG			ELISA	IgG
1996	8993959		f		asian								-			IgG			ELISA	IgG
1996	8993959		f		asian								-			IgG			ELISA	IgG
1996	8993959		f		asian								-			IgG			ELISA	IgG
1996	8993959		f		asian								-			IgG			ELISA	IgG
1996	8993959		m		asian								-			IgG			ELISA	IgG
1996	8993959		m		asian								-			IgG			ELISA	IgG
1996	8993959		m		asian								-			IgG			ELISA	IgG
1996	8993959		m		asian								-			IgG			ELISA	IgG
1996	8993959		m		asian								-			IgG			ELISA	IgG
1996	8745903	57	m	both	asian		yes					yes	-			IgG	pos		ELISA	IgG					ANA-
1995	8857335												-						ELISA	IgG					DIF+, but not specified
1995	8857335												-						ELISA	IgG					DIF+, but not specified
1995	8857335												-						ELISA	IgG					DIF+, but not specified
1995	8857335												-						ELISA	IgG					DIF+, but not specified
1995	8857335												-						ELISA	IgG					DIF+, but not specified
1995	8547007	31	m	inflam	black		yes						hypertension			IgG	pos		EM	IgG	steroids	no response	ECP	CR - off
1995	7772494	55	m	inflam			yes				yes	yes	diabetes			IgG	pos		EM	ni	steroid, dapsone, colchicine	no response	IVIG, dapsone	PR- on	EM used for diagnosis
1995	7741548	32	m	both	black		yes					yes	-			IgG, IgE	pos		ELISA	IgG
1995	7792213	7	m	inflam			yes					yes	-			IgG, IgA, IgM	pos		ELISA	IgG	steroid, dapsone	CR -on
1995	7826096		m										-						EM						EM used for diagnosis and DIF+, but not specified
1995	7826096		f										-						EM						EM used for diagnosis and DIF+, but not specified
1995	7604645	38	f	mb		yes	yes				yes	yes	SLE			IgG, IgA, IgM			ELISA	IgG	steroid	no response	steroids, dapsone	PR - on	ANA+
1994	7857848	6	m	inflam	white								-			IgG	pos		ELISA	IgG	steroid, dapsone	CR			ANA+
1994	8204469	3	f									no	-			IgG	pos		ELISA	IgG
1994	8204469	12	f									no	-			IgG, IgM	pos		ELISA	IgG
1994	7513737												-			IgG			ELISA	IgG
1994	7513737												-			IgG			ELISA	IgG
1994	7513737												-			IgG			ELISA	IgG
1994	7513737												-			IgG			ELISA	IgG
1994	7513737												-			IgG			ELISA	IgG
1994	7513737												-			IgG			ELISA	IgG
1994	7513737												-			IgG			ELISA	IgG
1994	7513737												-			IgG			ELISA	IgG
1994	8175345	73	m	inflam									-			IgG	pos		ELISA	IgG	steroid, dapsone	CR			ANA-
1994	8169020	30	f		black		yes					yes	-			IgG	pos		EM	ni	steroid, dapsone	PR			ANA+
1994	8141610	71	f	both									diabetes			IgG	pos		Immunomapping	ni	steroid, dapsone	no response	colchicine	PR	ANA-, these two cases were diagnosed by DIF using patient skin, then EBA was confirmed by epidermis dide staining of COL4
1994	8141610	65	m	inflam			yes					yes	-			IgG	pos		Immunomapping	ni	colchicine	RP
1994	7962741	40	m	inflam	white	yes	yes					yes	-			IgA			EM	IgA
1993	8252795	56	m		asian	yes	yes	yes	yes			yes	-			IgG	pos		EM	IgG	steroid	PR	steroid, CSA		ANA-
1993	7691888												-			IgG			EM
1993	7691888												-			IgG			EM
1993	7691888												-			IgG			EM
1993	7691888												-			IgG			EM
1993	7691888												-			IgG			EM
1993	7691888												-			IgG			EM
1993	7691888												-			IgG			EM
1993	7691888												-			IgG			EM
1993	7691888												-			IgG			EM
1993	7691888												-			IgG			EM
1993	7691888												-			IgG			EM
1993	7691888												-			IgG			EM
1993	7691888												-			IgG			EM
1993	7691888												-			IgG			EM
1993	7691888												-			IgG			EM
1993	7691888												-			IgG			EM
1993	7691888												-			IgG			EM
1993	7691888												-			IgG			EM
1993	7691888												-			IgG			EM
1993	8340508	16	m	both	white		yes					yes	-			IgG	pos		EM	IgG	steroid, dapsone, IA, CSA	no response	IVIg, steroid, CSA	PR	ANA-
1993	8403483	77	m	mb	white								SLE, cancer			IgG, IgA, IgM	pos		EM	IgG	dapsone	no response			Remission of EBA after curative colon cancer treatment
1993	7684054												-						ELISA	IgG					DIF+, described elsewhere
1993	7684054												-						ELISA	IgG					DIF+, described elsewhere
1993	7684054												-						ELISA	IgG					DIF+, described elsewhere
1993	7684054												-						ELISA	IgG					DIF+, described elsewhere
1993	7684054												-						ELISA	IgG					DIF+, described elsewhere
1993	7684054												-						ELISA	IgG					DIF+, described elsewhere
1993	7684054												-						ELISA	IgG					DIF+, described elsewhere
1993	8425977	84	m	inflam									-			IgG	pos		EM		dapsone	PR	steroid	no response	ANA-EM study
1993	8279794	59	m	mb									-			IgG	pos		EM						EM microscopy
1992	1469146	3	f	inflam			yes				yes	yes	SLE			IgG, IgM	pos		ELISA, IEE		steroid	PR			HLA: A1, A2, B18, B33, DR5, DR7
1992	1458648	44	f	inflam									-			IgG, IgA, IgM	pos		ELISA	IgG	steroid	CR			ANA-
1992	1390148	64	m	mb			yes	yes				yes	IgA nephritis			IgG	pos		EM
1992	1571712	28	m	inflam									-			IgG, IgA	pos		ELISA		steroid, CSA	PR			ANA-, after allogenic BMT
1992	1583172	59	m	mb									-			IgG	pos		EM						ANA-
1992	1520621	68	m	inflam									lung cancer			IgG, IgA	pos		EM						For small cell carcinoma, GM-CSF treatment induced???, EM-microscopy
1992	1732384												-			IgG	pos		Immunomapping
1992	1732384												-			IgG			Immunomapping
1992	1732384												-			IgG			Immunomapping
1992	1732384												-			IgG	pos		Immunomapping
1992	1732384												-			IgG, IgA	pos		Immunomapping
1992	1737687												-			IgG			Immunomapping
1992	1737687												-			IgG			Immunomapping	IgG
1992	1737687												-			IgG			Immunomapping
1991	2071938												-						EM	IgG					DIF+, not specified
1991	2071938												-						EM	IgG					DIF+, not specified
1991	2071938												-						EM	IgG					DIF+, not specified
1991	2071938												-						EM	IgG					DIF+, not specified
1991	2071938												-						EM	IgG					DIF+, not specified
1991	2071938												-						EM	IgG					DIF+, not specified
1991	1869682												-						ELISA	IgG					DIF+, not specified
1991	1869682												-						ELISA	IgG					DIF+, not specified
1991	1869682												-						ELISA	IgG					DIF+, not specified
1991	1869682												-						ELISA	IgG					DIF+, not specified
1991	1869641	10	f	both	white		yes					yes	-			IgG	pos		EM, ELISA	IgG	steroid	PR	steroid, dapsone	CR	ANA-
1991	1869641	17	m	mb	black		yes					yes	-			IgG, IgA			EM	ni
1991	1869641	16	m		white								-			IgG	pos		EM	IgG
1991	1998371	56	f	inflam			yes					yes	-			IgG, IgM	pos		EM	IgG	steroid, aza, CSA	no response	MTX, steroid	PR	ANA-
1991	1998368	72	f	inflam	white	yes	yes	yes			yes	yes	-			IgG			EM	ni	steroid, dapsone	PR	steroid, CSA		ANA-, EM microscopy
1991	2007684	51	m	both	black		yes					yes	lung cancer			IgG	pos		EM	IgG	steroid, aza	no response	steroid, CSA	CR
1990	2319019	34	f		lasiantin asianmericasian								-			IgG			EM, ELISA	IgG	steroid	PR	steroid, dapsone	CR	2 years later, SLE
1990	2319019	51	f		black		yes					yes	-			IgG	pos		EM, ELISA	IgG	steroid, aza	CR			3 years later, SLE
1990	1670034	56	m	mb		yes	yes	yes				yes	diabetes			IgG	pos		EM		steroid	no response
1990	2319019	57	f		black								SLE			IgG			EM, ELISA	IgG
1990	2394303	66	m			yes	yes					yes	depression			IgG	pos		EM		steroid	no response	steroid, CSA	PR - on
1990	2099689	8	f		white								-			IgG	pos		EM	IgG	steroid	no response	steroid, dapsone	CR
1990	2180996												-			IgG			EM
1990	2180996												-			IgG			EM
1990	2180996												-			IgG			EM
1989	2662910	10	f		black		yes				yes	yes	-			IgG	pos		EM	IgG	steroid, dapsone	PR			ANA+, HLA DR2, DQw1, DRw53, DR11, DQw3
1989	2730844	71	f				yes					yes	-			IgG, IgA, IgM	pos		EM	IgG	steroid, aza, dapsone	CR			ANA-
1989	2730844	25	m										-			IgG, IgA	pos		EM	IgG	dapsone	no response	steroid, aza	CR	ANA-
1989	2647069	23	m			yes	yes					yes	-			IgG			EM	IgG	dapsone	PR
1989	2642510	59	m										-						EM, Immunomapping						DIF+, not specified
1989	2642510	69	f										-			IgG, IgM	pos		EM, Immunomapping
1989	2642510	56	f										-			IgG, IgA	pos		EM, Immunomapping
1989	2642510	62	f										-			IgG, IgA	pos		EM, Immunomapping
1989	2642510	81	m										-			IgG	pos		EM, Immunomapping
1989	2642510	47	m										-			IgG	pos		EM, Immunomapping
1989	2642510	64	f										-			IgA, IgM	pos		EM, Immunomapping
1989	2642510	82	f										-			IgG, IgM	neg		EM, Immunomapping
1989	2642510	41	f										-			IgG, IgA	pos		EM, Immunomapping
1989	2642510	54	m										-			IgG	pos		EM, Immunomapping
1988	3057000	67	f	inflam	black								diabetes			IgG, IgM	pos		EM	IgG	steroid, aza	PR	steroid, CSA	PR
1988	3137269		f		black								-			IgG			EM						Clinical phenotypes not clearly related to each patient
1988	3137269		f		black								-			IgG			EM						Clinical phenotypes not clearly related to each patient
1988	3137269		f		black								-			IgG			EM						Clinical phenotypes not clearly related to each patient
1988	3137269		f		black								-			IgG			EM						Clinical phenotypes not clearly related to each patient
1988	3137269		f		black								-			IgG			EM						Clinical phenotypes not clearly related to each patient
1988	3137269		f		black								-			IgG			EM						Clinical phenotypes not clearly related to each patient
1988	3137269		f		black								-			IgG			EM						Clinical phenotypes not clearly related to each patient
1988	3137269		f		black								-			IgG			EM						Clinical phenotypes not clearly related to each patient
1988	3137269		f		black								-			IgG			EM						Clinical phenotypes not clearly related to each patient
1988	3137269		f		black								-			IgG			EM						Clinical phenotypes not clearly related to each patient
1988	3137269		f		black								-			IgG			EM						Clinical phenotypes not clearly related to each patient
1988	3137269		f		white								-			IgG			EM						Clinical phenotypes not clearly related to each patient
1988	3137269		f		white								-			IgG			EM						Clinical phenotypes not clearly related to each patient
1988	3137269		f		white								-			IgG			EM						Clinical phenotypes not clearly related to each patient
1988	3137269		f		white								-			IgG			EM						Clinical phenotypes not clearly related to each patient
1988	3137269		f		black								-			IgG			EM						Clinical phenotypes not clearly related to each patient
1988	3137269		m		black								-			IgG			EM						Clinical phenotypes not clearly related to each patient
1988	3137269		m		black								-			IgG			EM						Clinical phenotypes not clearly related to each patient
1988	3137269		m		black								-			IgG			EM						Clinical phenotypes not clearly related to each patient
1988	3137269		m		black								-			IgG			EM						Clinical phenotypes not clearly related to each patient
1988	3137269		m		black								-			IgG			EM						Clinical phenotypes not clearly related to each patient
1988	3137269		m		black								-			IgG			EM						Clinical phenotypes not clearly related to each patient
1988	3137269		m		white								-			IgG			EM						Clinical phenotypes not clearly related to each patient
1988	3137269		m		white								-			IgG			EM						Clinical phenotypes not clearly related to each patient
1988	3137269		m		white								-			IgG			EM						Clinical phenotypes not clearly related to each patient
1988	3137269		m		white								-			IgG			EM						Clinical phenotypes not clearly related to each patient
1988	3137269		m		white								-			IgG			EM						Clinical phenotypes not clearly related to each patient
1988	3137269		m		white								-			IgG			EM						Clinical phenotypes not clearly related to each patient
1988	3137269		m		white								-			IgG			EM						Clinical phenotypes not clearly related to each patient
1988	3408651	55	f	both	asian		yes	yes		yes		yes	-			IgG	pos		EM	IgG	steroid, dapsone	CR			DIF-IgG and C3 positive in bladder
1988	2897835	27	m	mb									CD			IgG, IgM			EM	ni	steroid, sulfasalazine	CR			EM
1988	3278005																		EM						DIF+, reported elsewhere
1988	3278005												-						EM						DIF+, reported elsewhere
1988	3278005												-						EM						DIF+, reported elsewhere
1988	3278005												-						EM						DIF+, reported elsewhere
1988	3278005												-						EM						DIF+, reported elsewhere
1988	2828479												-						EM
1988	2828479												-						EM
1988	2828479												-						EM
1987	3429719	58	m										-			IgG	pos		EM	ni	steroid, aza, dapsone	no response	CSA	PR	EM
1987	3680671	49	m	inflam	white								lymphoma			IgG	pos		EM	IgG	steroid, CPA, vincristine	CR			This treatment was for lymphoma
1987	3307479	32	f	mb									UC			IgG	pos		EM	IgG, IgA, IgM
1987	3555356	5	f		black	yes	yes			yes	yes	yes	-			IgG, IgM, IgE	pos		EM	ni	steroid, dapsone	PR			ANA-, HLA A2, Ax, B35, B15, Cw3, Cw7, Bw6, DR4, DRx, DRw52, DRw53, EM
1987	3819091	30	f		black	yes						yes	-			IgG			EM	IgG	steroid, dapsone, aza, IA	no response			ANA-
1986	3774650	8	f		white		yes					yes	-			IgG	pos		EM	ni	steroid	PR	steroid, dapsone		ANA-, EM
1986	2433082	32	f										-			IgG			EM, Immunomapping		dapsone	no response			ANA-
1986	3086389	60	m		asian		yes					yes	-			IgG	pos		EM	IgG	steroid	PR	steroid, dapsone, gold, aza, CPA, IA
1986	3947126	38	m				yes					yes	multiple endcrinopathy			IgG	pos		EM	IgG
1985	2415640												-						EM	IgG					DIF also pos, but Ig isotype not stated
1985	2415640												-						EM	IgG					DIF also pos, but Ig isotype not stated
1985	2415640												-						EM	IgG					DIF also pos, but Ig isotype not stated
1985	2415640												-						EM	IgG					DIF also pos, but Ig isotype not stated
1985	3899018	58	m										-						EM	ni					DIF negative, electron microscopy sublamina densa
1985	2411267												-						EM	IgG					DIF also pos, but Ig isotype not stated
1985	2411267												-						EM	IgG					DIF also pos, but Ig isotype not stated
1985	2411267												-						EM	IgG					DIF also pos, but Ig isotype not stated
1985	2411267												-						EM	IgG					DIF also pos, but Ig isotype not stated
1985	3978864	61	m										leukemia			IgA	pos		EM	ni	steroid, chlorambucilPR				this treatment was for leukemia, EM
1984	6392361	45	f	inflam			yes					yes	-			IgG, IgA, IgM	pos		EM	IgG	steroid, MTX	PR
1984	6392361	61	f	inflam			yes					yes	diabetes			IgG, IgM	pos		EM	IgG	steroid
1984	6392361	51	f	inflam			yes					yes	schizophrenia			IgG, IgA, IgM	pos		EM	IgG	steroid	PR
1984	6392361	51	f	inflam			yes					yes	-			IgG	pos		EM	ni	steroid, aza	PR			EM
1984	6392361	77	f	inflam									diabetes			IgG	pos		EM	IgG	steroid, MTX	PR
1984	6369131												-			IgG	pos		EM, ELISA	IgG
1984	6369131												-			IgG	pos		EM, ELISA	IgG
1984	6369131												-			IgG	pos		EM, ELISA	IgG
1984	6369131												-			IgG	pos		EM, ELISA	IgG
1984	6369131												-			IgG	pos		EM, ELISA	IgG
1984	6369131												-			IgG	pos		EM, ELISA	IgG
1984	6369131												-			IgG	pos		EM, ELISA	IgG
1984	6369131												-			IgG	pos		EM, ELISA	IgG
1984	6369131												-			IgG	pos		EM, ELISA	IgG
1983	6358736	35	m					yes				yes	-			IgG	pos		EM
1983	6366010	60	m		asian								-			IgG	pos		EM	IgG					ANA-, EM microscopy
1983	6883798	67	m	both									Tb			IgG	pos		EM	neg
1983	6195871	38	f	mb									-			IgG	pos		EM	neg					ANA-, EM microscopy
1982	7037881	34	m		black								-			IgG	pos		EM
1982	6179897	32	m	mb			yes			yes	yes	yes	-			IgG	pos		EM, Immunomapping		steroid, dapsone	no response	vitamin e	CR
1982	6752224	45	f	inflam			yes		yes			yes	-			IgG, IgA, IgM	pos		EM	IgG	steroid	PR, relap	steroid, MTX	PR	ANA-, Diagnosis based on DIF, IEM
1982	7037881	34	m	mb	black			yes				yes	-			IgG	pos		EM	ni					ANA-, Diagnosis based on DIF, EM
1981	7259221	19	f	inflam			yes					yes	-			IgG, IgA, IgM	pos		EM	ni	steroid, sulfapyridine	PR	dapson		ANA-
1981	7009764	43	m	both			yes					yes	-			IgG, IgA, IgM	pos		EM	IgG	seteroid, Vitamin E	no response			Diagnosis bsed on DIF, Direcet IEM and Indirect IEM
1981	7009764	51	m	both			yes					yes	schwanoma			IgG	pos		EM	IgG	seteroid, Vitamin E	no response			Diagnosis based on DIF, Direcet IEM and Indirect IEM
1981	7009764	51	m	both									-			IgG			EM	ni	seteroid, Vitamin E	no response			Diagnosis based on DIF, Direcet IEM and Indirect IEM
1981	7009764	70	m	both									-			IgG			EM	ni					Diagnosis based on DIF, Direcet IEM and Indirect IEM
1980	7005274	33	f	mb									diabetes			IgG, IgA	pos		EM	ni					Diagnosis based on Direct IEM
1980	7005274	65	m										-			IgG, IgA, IgM	pos		EM	IgG					ANA-
1980	6992836	74	f	mb									-			IgG, IgA	pos		EM	ni	vitamin E, dapson	no response			ANA-, Diagnosis based on DIF, direct IEM
1980	6992836	42	m	mb									-			IgG, IgM	pos		EM	IgG	vitamin E, dapson	no response			ANA+, Diagnosis based on DIF, direct IEM
1980	6992836	37	f	mb									-			IgG, IgA, IgM	pos		EM	ni	vitamin E, dapson, zinc sulphate, retinoid	no response			ANA-, Diagnosis based on DIF, direct IEM
1980	6992836	75	f	mb									-			IgG, IgA	pos		EM	ni	none				ANA+, Diagnosis based on DIF, direct IEM
1979	371547	43	m				yes					yes	-			IgG, IgA, IgM	pos		EM	IgG	steroid, aza	no response
1979	389167	56	f	both	black	yes	yes	yes	yes			yes	-			IgG, IgA, IgM	pos		EM	ni	steroid	PR	steroid, azathioprine	CR	Diagnosis based on DIF, direct IEM
1978	384109	64	m	mb									-			IgG	pos		EM						ANA-
1976	1000817	56	f	mb	black						yes	yes	hypertension, MI			IgG, IgM	pos		EM		steroid	no response
1975	1100568	24	m			yes						yes	CD			IgG, IgM			EM		steroid	no response
1975	1115511	74	f	mb			yes					yes	MI			IgG			EM		steroid, vitamin E	PR			ANA-
