# Supplementary material for: Meta-analysis of the clinical and immunopathological characteristics and treatment outcomes in epidermolysis bullosa acquisita patients
Source: Orphanet J Rare Dis. 2018 Sep 4;13:153. doi: 10.1186/s13023-018-0896-1 (PMC6122731; doi:10.1186/s13023-018-0896-1)
Supplement: Supplementary file 2 — Raw data. (XLSX 12 kb) [file 13023_2018_896_MOESM2_ESM.xlsx]

## Sheet: Tabelle1
PMID	Age (years)	Gender	EBA manifestation	IVIG	RTX	Other treatments	Outcome	Remarks
23786529	34	male	MB EBA	monthly IVIG	2 infusions of 1g each	low-dose prednisolone, mycophenolate mofetil (1 g / day)	Partial remission, time to remission not specified	if doses are not specified, this information was not provided
23651052	71	female	-	-	3-6x 375 mg/m2 body surface	protein A immunoadsorption (7x), prednisolone (0,55 mg/kg), dapsone (1,4 mg/kg)	Complete remission within 18 months	"-" indicates no information provided or not treated with IVIG of rituximab
21422323	-	-	-	-	4x 375 mg/m2 body surface	methotrexate	Complete remission within 3 months
21422323	-	-	-	-	4x 375 mg/m2 body surface	dapsone, sulfasalazine, azathioprine	Complete remission within 4 months
21422323	-	-	-	-	4x 375 mg/m2 body surface	cyclosporine, prednisolone	Complete remission within 1.5 months
21422323	-	-	-	-	4x 375 mg/m2 body surface	dapsone, sulfasalazine	Complete remission within 5 months
21422323	-	-	-	-	4x 375 mg/m2 body surface	dapsone, prednisolone	Complete remission within 3 months
20522419	50	male	MB EBA	-	4x 375 mg/m2 body surface	prednisolone, azathioprine (1.5 mg/kg)	Complete remission within 4 months
20373827	71	female	non-MB EBA	-	4x 375 mg/m2 body surface	protein A immunoadsorption (5 cycles, each for 3 consecutive days), prednisolone (15mg/day), azathioprine (1 mg/kg)	Complete remission within 4 months
17823525	75	female	non-MB EBA	-	4x 375 mg/m2 body surface	prednisone, azathioprine (100 mg/day)	Partial remission within 3 months
17596155	71	female	MB EBA	-	5x 144 mg/m2 body surface	azathioprine (2mg/kg)	Partial remission within 1 month
17309999	67	male	MB EBA	-	4x 375 mg/m2 body surface	protein A immunoadsorption (2 cycles, each for 4 consecutive days), mycophenolate mofetil (3 g/d)	Partial remission, time to remission not specified
17309999	42	male	MB EBA	-	4x 375 mg/m2 body surface	protein A immunoadsorption (2 cycles, each for 4 consecutive days), mycophenolate mofetil (3 g/d)	Partial remission within 8 months
17199602	58	female	-	-	4x 375 mg/m2 body surface	methylprednisolone infusions (500 mg), mycophenolate mofetil (2 g/d)	Partial remission within 1 week (with further slow improovement)
16490841	46	male	non-MB EBA	-	4x 375 mg/m2 body surface	azathioprine (175 mg/day), colchicine (250 mg/day), prednisolone ( 180 mg/day)	Complete remission within 3 months
22611565	68	female	MB EBA	-	4x 375 mg/m2 body surface	methylprednisolone (8 mg/day), colchicine (1.2 mg/day), dapsone (50 mg/day)	Complete remission, time to remission not specified
23895729	77	female	MB EBA	IVIG (2g/kg)	-	-	Complete remission, time to response not specified
23895729	37	female	non-MB EBA	IVIG (2g/kg)	-	prednisolone, colchicine	Partial remission, time to response not specified
23768307	20	female	non-MB EBA	2 g/kg every 4 weeks (14x)	-	prednisone (1 mg/kg), dapsone (125 mg/kg), colchicine (1 mg/day)	Rapid response (weeks), complete remission within 11 months
23442118	2	male	non-MB EBA	1.6 mg/kg (# of cycles ?)	-	prednisone (1 mg/kg), dapsone (1 mg/kg)	Partial remission, time to response not specified
21819451	55	female	non-MB EBA	2 g/kg every 4-14 weeks (16x)	-	-	Complete remission within 7 months	Initially ever 4 weeks, intervalls were prolonged upto 14 weeks depending on the clinical presentation
21819451	61	male	MB EBA	2 g/kg every 4-14 weeks (22x)	-	-	Complete remission within 8 months
21819451	37	male	MB EBA	2 g/kg every 4-14 weeks (20x)	-	-	Complete remission within 5 months
21819451	55	female	MB EBA	2 g/kg every 4-14 weeks (28x)	-	-	Complete remission within 9 months
21819451	47	female	MB EBA	2 g/kg every 4-14 weeks 31x)	-	-	Complete remission within 7 months
21819451	50	female	non-MB EBA	2 g/kg every 4-14 weeks (22x)	-	-	Complete remission within 5 months
21819451	73	male	MB EBA	2 g/kg every 4-14 weeks (26x)	-	-	Complete remission within 9 months
21819451	75	female	MB EBA	2 g/kg every 4-14 weeks (24x)	-	-	Complete remission within 9 months
21819451	59	male	non-MB EBA	2 g/kg every 4-14 weeks (20x)	-	-	Complete remission within 7 months
21819451	62	female	non-MB EBA	2 g/kg every 4-14 weeks (22x)	-	-	Complete remission within 6 months
19663858	66	male	non-MB EBA	1 g/kg once	-	-	No response	IVIG was given at a time when the patient was diagnosed with TEN, EBA dignosis was made later
18627393	31	male	-	6 cycles of IVIG (dose?)	-	colchicine, photopheresis, cyclosporin	No response	Not clear if these treatments were given together or seperately
17910674	70	male	-	2 g/kg every 4 weeks (# of cycles ?)	-	-	Partial remission, time to response not specified
17596155	71	male	MB EBA	IVIG (dose and # of cycles ?)	-	several, but not clear in what order	Partial remission, time to response not specified	Patient later treated with rituximab, see same PMID above
17343589	65	male	-	2 g/kg once	-	-	Partial remission, time to response not specified
17309999	42	male	MB EBA	IVIG (dose and # of cycles ?)	-	dapsone, dexamethasone pulses, cyclosporine	partial remission, time to response not specified	Patient later treated with rituximab, see same PMID above
17199602	58	female	-	2 g/kg, 4 of cycles 4 weeks apart	-	prednisolone, mycophenolate mofetil	No response	Patient later treated with rituximab, see same PMID above
17102010	22	male	-	2 g/kg every 4 weeks	-	-	Partial remission within 4 months
16309488	54	female	MB EBA	2 g/kg, every 4 weeks, 10 cycles	-	deflazacort (6 mg/day)	Partial remission within 4 months
11952298	43	female	non-MB and MB EBA	2 g/kg, 6 cycles 4 weeks apart	-	-	Partial remission after 1 month	Ongoing partial remission 6 months after stopping IVIG
10735962	37	male	non-MB EBA	1.2 g/kg, 9 cycles 4 weeks apart	-	-	Complete remission, time to response not specified	In addtition, sunblocker and beta-caroten (50 mg/day) were given because EBA was triggered by UV light
9990396	59	male	MB EBA	2 g/kg, every 4-6 weeks, 17 cycles	-	-	Complete remission, time to response not specified
9039213	29	male	non-MB EBA	0.2 g/kg, 3-4 weeks apert	-	-	Complete remission within 4 months
7772494	55	male	non-MB EBA	2 g/kg every 4 weeks, 9 cycles	-	dapsone	Partial remission within 3 months
8340508	16	male	non-MB and MB EBA	1.6 g/kg every 2 weeks, 4 cycles	-	prednisolone (o.5 mg/kg), cyclosporine (6 mg/kg)	Partial remission within 1.5 months
